# Supplementary material for: Deletion of inositol hexakisphosphate kinase 1 (IP6K1) reduces cell migration and invasion, conferring protection from aerodigestive tract carcinoma in mice
Source: Cell Signal. 2016 Aug;28(8):1124–36. doi: 10.1016/j.cellsig.2016.04.011 (PMC4913618; doi:10.1016/j.cellsig.2016.04.011)
Supplement: Supplemental Table S2 — List of up- and down-regulated genes and Functional Annotation Clustering of up- and down-regulated genes in Ip6k1−/− MEFs when compared with Ip6k1+/+ MEFs. [file mmc2.xlsx]

## Sheet: Upregulated_gene_list
Genes that displayed 2-fold or higher up-regulation (log base 2 ≥ 1) in two Ip6k1-/- MEF lines (KOa and KOb) compared with the average expression in two Ip6k1+/+ MEF lines (WTavg) are listed. In case of duplicate Agilent Probes for the same Gene Symbol, only the probe showing greater up-regulation is listed.
Agilent Probe Name	Fold Change (KOa/WTavg)	Fold Change (KOb/WTavg)	Gene Symbol (NCBI)	Description of the gene
A_51_P151182	4.72451	5.75455	Ifi202b	Mus musculus interferon activated gene 202B (Ifi202b), mRNA [NM_011940]
A_52_P714621	7.24299	1.30277	2010003D24Rik	Mus musculus adult male small intestine cDNA, RIKEN full-length enriched library, clone:2010003D24 product:unclassifiable, full insert sequence. [AK008061]
A_52_P664220	6.05862	1.73236	Zfp560	Mus musculus zinc finger protein 560 (Zfp560), mRNA [NM_001004190]
A_52_P225856	2.91104	4.64365	A130038J17Rik	Mus musculus 16 days neonate thymus cDNA, RIKEN full-length enriched library, clone:A130082E16 product:unclassifiable, full insert sequence. [AK038150]
A_52_P1044696	1.92774	5.09482	AK087281	Mus musculus 0 day neonate lung cDNA, RIKEN full-length enriched library, clone:E030041N21 product:unclassifiable, full insert sequence. [AK087281]
A_52_P65496	3.57175	3.32415	Iqgap2	Mus musculus IQ motif containing GTPase activating protein 2 (Iqgap2), mRNA [NM_027711]
A_52_P655508	4.96139	1.87255	Hcn3	hyperpolarization-activated, cyclic nucleotide-gated K+ 3 [Source:MarkerSymbol;Acc:MGI:1298211] [ENSMUST00000029686]
A_52_P202180	2.36796	4.38658	Ccbe1	Mus musculus 2 days pregnant adult female ovary cDNA, RIKEN full-length enriched library, clone:E330003A13 product:hypothetical EGF/Laminin structure containing protein, full insert sequence. [AK087673]
A_52_P14355	4.55448	2.06838	AK089149	Mus musculus 10 days neonate olfactory brain cDNA, RIKEN full-length enriched library, clone:E530016P10 product:weakly similar to ONCOGENE TLM [Mus musculus], full insert sequence. [AK089149]
A_51_P162553	1.10934	5.43498	Depdc2	Mus musculus 11 days embryo head cDNA, RIKEN full-length enriched library, clone:6230420N16 product:hypothetical Pleckstrin putative G-protein interacting domain containing protein, full insert sequence. [AK018093]
A_51_P265089	1.93982	4.56802	2610206C17Rik	Mus musculus 10 days embryo whole body cDNA, RIKEN full-length enriched library, clone:2610206C17 product:hypothetical protein, full insert sequence. [AK011897]
A_52_P277160	4.20443	2.16861	Scye1	Mus musculus adult male bone cDNA, RIKEN full-length enriched library, clone:9830137A06 product:unclassifiable, full insert sequence. [AK036573]
A_51_P179293	4.31863	1.95401	2310002L13Rik	Mus musculus adult male tongue cDNA, RIKEN full-length enriched library, clone:2310002L13 product:hypothetical protein, full insert sequence. [AK009098]
A_52_P662142	2.74949	3.43067	BC061212	Mus musculus cDNA sequence BC061212 (BC061212), mRNA [NM_198667]
A_51_P281033	3.99894	2.16863	Coro2a	Mus musculus coronin, actin binding protein 2A (Coro2a), mRNA [NM_178893]
A_52_P237948	2.74501	3.39397	Tm6sf1	Mus musculus transmembrane 6 superfamily member 1 (Tm6sf1), mRNA [NM_145375]
A_52_P176659	5.06499	1.0035	V00829	MMKALL Mouse complete gene for a mouse kallikrein (serine protease) and fragment of a second kallikrein gene. Genes are mGK-1 (complete gene) and mGK-2 (fragment). Kallikreins are necessary for the processing of hormones, e.g., growth hormone. Gene is...
A_52_P156939	3.04232	2.87004	NAP037944-1
A_51_P175262	4.26651	1.42918	Pdgfb	Mus musculus platelet derived growth factor, B polypeptide (Pdgfb), mRNA [NM_011057]
A_51_P267278	3.43834	2.24616	Slc15a2	Mus musculus solute carrier family 15 (H+/peptide transporter), member 2 (Slc15a2), mRNA [NM_021301]
A_52_P811856	2.6116	3.01962	ENSMUSG00000074658	Mus musculus 6 days neonate spleen cDNA, RIKEN full-length enriched library, clone:F420014N23 product:hypothetical protein, full insert sequence. [AK165234]
A_52_P298824	1.63478	3.97787	Slc7a11	Mus musculus NOD-derived CD11c +ve dendritic cells cDNA, RIKEN full-length enriched library, clone:F630119J15 product:solute carrier family 7 (cationic amino acid transporter, y+ system), member 11, full insert sequence. [AK089283]
A_51_P303160	3.5475	1.95127	Arg1	Mus musculus arginase 1, liver (Arg1), mRNA [NM_007482]
A_52_P1148433	1.57063	3.84775	AK082049	Mus musculus 16 days embryo head cDNA, RIKEN full-length enriched library, clone:C130098I20 product:unclassifiable, full insert sequence [AK082049]
A_52_P499902	2.08249	3.24019	Sgk3	Mus musculus adult male thymus cDNA, RIKEN full-length enriched library, clone:5832447I09 product:unclassifiable, full insert sequence. [AK077817]
A_51_P515120	3.94589	1.22893	Hs3st3a1	Mus musculus heparan sulfate (glucosamine) 3-O-sulfotransferase 3A1 (Hs3st3a1), mRNA [NM_178870]
A_51_P513898	2.92564	2.21439	Epb4.1l4a	Mus musculus erythrocyte protein band 4.1-like 4a (Epb4.1l4a), mRNA [NM_013512]
A_51_P111335	2.29497	2.81098	Akr1c19	Mus musculus aldo-keto reductase family 1, member C19 (Akr1c19), mRNA [NM_001013785]
A_52_P533287	3.87767	1.17236	Prm1	Mus musculus protamine 1 (Prm1), mRNA [NM_013637]
A_52_P256476	2.00142	2.96553	LOC625240	PREDICTED: Mus musculus similar to PRAME family member 5 (LOC625240), mRNA [XM_889788]
A_51_P115005	1.88794	3.04128	Edn1	Mus musculus endothelin 1 (Edn1), mRNA [NM_010104]
A_51_P500676	3.50382	1.4101	Dmbt1	Mus musculus deleted in malignant brain tumors 1 (Dmbt1), mRNA [NM_007769]
A_51_P378277	2.44481	2.454	Hoxc13	Mus musculus homeo box C13 (Hoxc13), mRNA [NM_010464]
A_52_P1132525	3.15048	1.7448	AK082545	Mus musculus 0 day neonate cerebellum cDNA, RIKEN full-length enriched library, clone:C230062C15 product:unclassifiable, full insert sequence. [AK082545]
A_51_P483617	3.79928	1.0476	0610040J01Rik	Mus musculus RIKEN cDNA 0610040J01 gene (0610040J01Rik), mRNA [NM_029554]
A_52_P559066	1.97946	2.85367	Aim1l	Mus musculus blastocyst blastocyst cDNA, RIKEN full-length enriched library, clone:I1C0030D16 product:absent in melanoma 1-like, full insert sequence [AK145690]
A_52_P330314	2.48754	2.3087	Lmo4	Mus musculus 15 days embryo male testis cDNA, RIKEN full-length enriched library, clone:8030411F07 product:LIM only 4, full insert sequence [AK033097]
A_52_P21550	3.39682	1.39195	Gcnt1	Mus musculus glucosaminyl (N-acetyl) transferase 1, core 2 (Gcnt1), mRNA [NM_173442]
A_51_P514161	1.38774	3.3311	EG435337	Mus musculus predicted gene, EG435337 (EG435337), mRNA [NM_001013824]
A_52_P205710	1.63261	3.01922	Mylc2pl	Mus musculus myosin light chain 2, precursor lymphocyte-specific (Mylc2pl), transcript variant 1, mRNA [NM_021611]
A_51_P514070	2.68445	1.94411	Megf10	Mus musculus multiple EGF-like-domains 10 (Megf10), mRNA [NM_001001979]
A_51_P481777	1.35349	3.24336	Tcstv1	Mus musculus 2-cell-stage, variable group, member 1 (Tcstv1), mRNA [NM_018756]
A_52_P395342	3.62184	0.961998	4930412M03Rik	RIKEN cDNA 4930412M03 gene [Source:MarkerSymbol;Acc:MGI:2443570] [ENSMUST00000057382]
A_52_P128180	3.55695	0.999733	Slc5a7	Mus musculus solute carrier family 5 (choline transporter), member 7 (Slc5a7), mRNA [NM_022025]
A_51_P217878	1.88255	2.65909	AK043468	Mus musculus 7 days neonate cerebellum cDNA, RIKEN full-length enriched library, clone:A730098I17 product:unclassifiable, full insert sequence. [AK043468]
A_52_P271200	3.05084	1.48217	1700001C19Rik	Mus musculus RIKEN cDNA 1700001C19 gene (1700001C19Rik), mRNA [NM_029296]
A_51_P132013	2.2239	2.28677	Cysltr2	Mus musculus cysteinyl leukotriene receptor 2 (Cysltr2), mRNA [NM_133720]
A_51_P436839	2.90253	1.59706	Lsr	Mus musculus lipolysis stimulated lipoprotein receptor (Lsr), mRNA [NM_017405]
A_52_P48546	1.94995	2.54791	Rnf41	Mus musculus ring finger protein 41 (Rnf41), mRNA [NM_026259]
A_51_P373428	2.08566	2.36254	Slc16a13	Mus musculus solute carrier family 16 (monocarboxylic acid transporters), member 13 (Slc16a13), mRNA [NM_172371]
A_52_P315887	1.26954	3.1722	EG329763	Mus musculus predicted gene, EG329763 (EG329763), mRNA [NM_177860]
A_51_P325099	3.4959	0.945148	DR065777	Olfr1096p_321A Olfactory epithelium - RLM-RACE 5' ESTs Mus musculus cDNA 5', mRNA sequence [DR065777]
A_52_P496163	1.93569	2.50051	Gja5	Mus musculus adult male hypothalamus cDNA, RIKEN full-length enriched library, clone:A230062H11 product:gap junction membrane channel protein alpha 5, full insert sequence. [AK038780]
A_51_P117794	2.31116	2.08774	Bik	Mus musculus Bcl2-interacting killer (Bik), mRNA [NM_007546]
A_51_P358423	2.66323	1.7266	Usp53	Mus musculus ubiquitin specific peptidase 53, mRNA (cDNA clone IMAGE:4236151), partial cds [BC022221]
A_51_P450549	1.48582	2.86113	Padi3	Mus musculus peptidyl arginine deiminase, type III (Padi3), mRNA [NM_011060]
A_51_P446825	1.30431	2.97232	6430573F11Rik	Mus musculus RIKEN cDNA 6430573F11 gene (6430573F11Rik), mRNA [NM_176952]
A_51_P371051	2.78118	1.49142	Glipr1	Mus musculus GLI pathogenesis-related 1 (glioma) (Glipr1), mRNA [NM_028608]
A_52_P60225	2.92784	1.31532	NAP026504-1
A_51_P375538	1.59257	2.64596	Myb	Mouse myb mRNA, complete cds [M16449]
A_51_P240614	2.14485	2.08483	Tm4sf1	Mus musculus transmembrane 4 superfamily member 1 (Tm4sf1), mRNA [NM_008536]
A_51_P400366	1.23391	2.99222	Rhbg	Mus musculus Rhesus blood group-associated B glycoprotein (Rhbg), mRNA [NM_021375]
A_52_P355004	0.950349	3.20503	Cttnbp2	Mus musculus 10 days neonate cerebellum cDNA, RIKEN full-length enriched library, clone:B930091O06 product:CORTACTIN-BINDING PROTEIN 2 homolog [Homo sapiens], full insert sequence. [AK081137]
A_51_P247496	3.02703	1.10189	C030003D03Rik	Mus musculus adult male corpus striatum cDNA, RIKEN full-length enriched library, clone:C030003D03 product:hypothetical protein, full insert sequence. [AK021041]
A_51_P273800	1.2906	2.8077	Slc4a4	Mus musculus solute carrier family 4 (anion exchanger), member 4 (Slc4a4), mRNA [NM_018760]
A_51_P234253	2.39856	1.69001	Sdcbp2	Mus musculus syndecan binding protein (syntenin) 2 (Sdcbp2), mRNA [NM_145535]
A_51_P420037	1.02646	3.04604	Nup210	Mus musculus nucleoporin 210 (Nup210), mRNA [NM_018815]
A_52_P621588	1.48125	2.58049	Il28ra	Mus musculus interleukin 28 receptor alpha (Il28ra), mRNA [NM_174851]
A_52_P947879	2.32626	1.71419	AK048751	Mus musculus 0 day neonate cerebellum cDNA, RIKEN full-length enriched library, clone:C230043E09 product:unclassifiable, full insert sequence. [AK048751]
A_51_P186325	2.49481	1.52668	Trnt1	Mus musculus ES cells cDNA, RIKEN full-length enriched library, clone:2410043H24 product:tRNA nucleotidyl transferase, CCA-adding, 1, full insert sequence. [AK010662]
A_52_P485879	1.84648	2.15219	Grid2	Mus musculus adult male corpora quadrigemina cDNA, RIKEN full-length enriched library, clone:B230104L07 product:glutamate receptor, ionotropic, delta 2, full insert sequence. [AK045348]
A_51_P255805	2.2168	1.77368	6330505N24Rik	Mus musculus RIKEN cDNA 6330505N24 gene (6330505N24Rik), mRNA [NM_001033301]
A_52_P240671	1.75036	2.21879	Ddx27	Mus musculus DEAD (Asp-Glu-Ala-Asp) box polypeptide 27, mRNA (cDNA clone IMAGE:5366188), complete cds. [BC024730]
A_52_P979897	2.20121	1.74295	AK048969	Mus musculus 0 day neonate cerebellum cDNA, RIKEN full-length enriched library, clone:C230086L12 product:unclassifiable, full insert sequence. [AK048969]
A_52_P1139646	1.97792	1.9194	AK045479	Mus musculus adult male corpora quadrigemina cDNA, RIKEN full-length enriched library, clone:B230206E10 product:unclassifiable, full insert sequence. [AK045479]
A_51_P380005	2.11849	1.76802	Galnt3	Mus musculus UDP-N-acetyl-alpha-D-galactosamine:polypeptide N-acetylgalactosaminyltransferase 3 (Galnt3), mRNA [NM_015736]
A_51_P287698	2.22503	1.6256	AK035950	Mus musculus 16 days neonate cerebellum cDNA, RIKEN full-length enriched library, clone:9630020E20 product:unclassifiable, full insert sequence [AK035950]
A_52_P526379	1.65195	2.16392	Stx3	Mus musculus syntaxin 3 (Stx3), transcript variant B, mRNA [NM_001025307]
A_51_P244092	1.47999	2.32914	2610200G18Rik	Mus musculus RIKEN cDNA 2610200G18 gene (2610200G18Rik), mRNA [NM_025998]
A_51_P312956	2.12849	1.6768	AK034271	Mus musculus adult male diencephalon cDNA, RIKEN full-length enriched library, clone:9330171B01 product:similar to ORF4 PROTEIN [Rattus norvegicus], full insert sequence. [AK034271]
A_52_P64735	1.74581	2.03617	AK031157	Mus musculus 13 days embryo forelimb cDNA, RIKEN full-length enriched library, clone:5930418C13 product:inhibitor of kappa light polypeptide enhancer in B-cells, kinase complex-associated protein, full insert sequence. [AK031157]
A_51_P273433	2.22335	1.53963	Prkg2	Mus musculus protein kinase, cGMP-dependent, type II (Prkg2), mRNA [NM_008926]
A_52_P101399	1.50611	2.20403	Tmem130	Mus musculus transmembrane protein 130 (Tmem130), mRNA [NM_177735]
A_52_P297765	1.21525	2.4826	2310031A18Rik	Mus musculus RIKEN cDNA 2310031A18 gene (2310031A18Rik), mRNA [NM_001081120]
A_52_P322336	2.17443	1.52231	9630021D06Rik	Mus musculus 16 days neonate cerebellum cDNA, RIKEN full-length enriched library, clone:9630048E11 product:unclassifiable, full insert sequence. [AK036246]
A_52_P496956	1.36812	2.31878	Acsbg1	Mus musculus acyl-CoA synthetase bubblegum family member 1 (Acsbg1), mRNA [NM_053178]
A_52_P200125	2.60916	1.07631	LOC624071	Mus musculus similar to T-cell receptor gamma chain C region C7.5 (LOC624071), mRNA [NM_001081305]
A_52_P165856	1.08862	2.59525	Tcstv3	Mus musculus 2-cell-stage, variable group, member 3 (Tcstv3), mRNA [NM_153523]
A_51_P359424	1.02767	2.65015	Smtnl1	Mus musculus smoothelin-like 1 (Smtnl1), mRNA [NM_024230]
A_51_P137800	2.05941	1.60233	C330005M16Rik	Mus musculus RIKEN cDNA C330005M16 gene (C330005M16Rik), mRNA [NM_175319]
A_52_P552955	1.42368	2.23524	Dst	Mus musculus 0 day neonate head cDNA, RIKEN full-length enriched library, clone:4833429F11 product:dystonin, full insert sequence. [AK029396]
A_51_P345626	1.22379	2.42864	Tnni3k	Mus musculus 13 days embryo heart cDNA, RIKEN full-length enriched library, clone:D330046N16 product:HYPOTHETICAL 92.9 KDA PROTEIN homolog [Homo sapiens], full insert sequence. [AK084817]
A_51_P482508	1.14635	2.5035	AK033099	Mus musculus 15 days embryo male testis cDNA, RIKEN full-length enriched library, clone:8030422I16 product:cytochrome c, pseudogene 3, full insert sequence. [AK033099]
A_51_P189943	1.13079	2.44274	Dscam	Mus musculus Down syndrome cell adhesion molecule (Dscam), mRNA [NM_031174]
A_52_P932234	1.73711	1.80845	AK079244	Mus musculus adult male urinary bladder cDNA, RIKEN full-length enriched library, clone:9530050B15 product:unclassifiable, full insert sequence. [AK079244]
A_52_P229744	1.24277	2.29632	K02060	MUSRPL3A Mus musculus ribosomal protein L32-3A (3A) gene, complete cds [K02060]
A_52_P30489	1.01534	2.50119	AK086512	Mus musculus 15 days embryo head cDNA, RIKEN full-length enriched library, clone:D930033G19 product:unclassifiable, full insert sequence. [AK086512]
A_52_P382149	2.03511	1.47718	Cyp26a1	Mus musculus cytochrome P450, family 26, subfamily a, polypeptide 1 (Cyp26a1), mRNA [NM_007811]
A_52_P620497	1.73309	1.75974	9630019E01Rik	Mus musculus 12 days embryo spinal ganglion cDNA, RIKEN full-length enriched library, clone:D130045C05 product:unclassifiable, full insert sequence. [AK051384]
A_52_P222230	1.19173	2.28574	AK040896	Mus musculus adult male aorta and vein cDNA, RIKEN full-length enriched library, clone:A530041D01 product:unclassifiable, full insert sequence [AK040896]
A_52_P241582	0.902683	2.55974	Trmt11	Mus musculus 13 days embryo head cDNA, RIKEN full-length enriched library, clone:3110045I18 product:similar to MDS024 [Homo sapiens], full insert sequence. [AK014181]
A_52_P732529	1.07338	2.38294	Taf9	Mus musculus TAF9 RNA polymerase II, TATA box binding protein (TBP)-associated factor (Taf9), transcript variant 1, mRNA [NM_027139]
A_52_P611902	1.37278	2.08236	Camsap1l1	Mus musculus adult male testis cDNA, RIKEN full-length enriched library, clone:4930541M15 product:RIKEN cDNA 4930541M15 gene, full insert sequence. [AK016014]
A_51_P481463	1.52944	1.92411	BC005774	Mus musculus cDNA clone MGC:12006 IMAGE:3602466, complete cds [BC005774]
A_51_P146701	1.68153	1.7467	Nsdhl	Mus musculus activated spleen cDNA, RIKEN full-length enriched library, clone:F830111P16 product:unclassifiable, full insert sequence [AK156993]
A_52_P316584	1.63816	1.78365	Pot1b	Mus musculus 10, 11 days embryo whole body cDNA, RIKEN full-length enriched library, clone:2810458H16 product:hypothetical protein, full insert sequence. [AK013364]
A_51_P439446	1.9785	1.44011	Tll1	Mus musculus mammalian tolloid-like protein mRNA, complete cds. [U34042]
A_52_P492284	1.4671	1.94674	TC1715662
A_52_P1068259	2.32401	1.07607	Mtap2	Mus musculus 16 days embryo head cDNA, RIKEN full-length enriched library, clone:C130053L02 product:unclassifiable, full insert sequence. [AK048375]
A_51_P150996	1.18841	2.2088	6720422M22Rik	Mus musculus 12 days embryo male wolffian duct includes surrounding region cDNA, RIKEN full-length enriched library, clone:6720422M22 product:unclassifiable, full insert sequence [AK032738]
A_52_P410529	1.69013	1.70235	Pstk	Mus musculus 6 days neonate head cDNA, RIKEN full-length enriched library, clone:5430423O14 product:unclassifiable, full insert sequence. [AK017332]
A_52_P67570	1.48996	1.88206	Lass4	Mus musculus 16 days neonate cerebellum cDNA, RIKEN full-length enriched library, clone:9630036I10 product:longevity assurance homolog 4 (S. cerevisiae), full insert sequence [AK036108]
A_52_P212284	1.73548	1.61076	Paip1	Mus musculus polyadenylate binding protein-interacting protein 1 (Paip1), transcript variant 1, mRNA [NM_145457]
A_52_P212597	2.27035	1.02836	Hook1	Mus musculus 12 days embryo spinal ganglion cDNA, RIKEN full-length enriched library, clone:D130081A22 product:unclassifiable, full insert sequence. [AK051789]
A_52_P290457	2.10325	1.17829	Adam12	Mus musculus a disintegrin and metallopeptidase domain 12 (meltrin alpha) (Adam12), mRNA [NM_007400]
A_52_P1036902	1.21589	2.06335	BX515989	BX515989 Knowles [BX515989]
A_52_P419505	1.95948	1.31078	AK087219	Mus musculus 0 day neonate lung cDNA, RIKEN full-length enriched library, clone:E030036B02 product:UDP-N-acetyl-alpha-D-galactosamine:polypeptide N-acetylgalactosaminyltransferase 3, full insert sequence. [AK087219]
A_52_P36256	1.7885	1.4726	TC1637880
A_52_P244072	1.64674	1.60116	1110033F14Rik	Mus musculus 12 days embryo spinal ganglion cDNA, RIKEN full-length enriched library, clone:D130032A01 product:unclassifiable, full insert sequence [AK083868]
A_52_P876207	1.67495	1.55715	AK085773	Mus musculus 16 days neonate heart cDNA, RIKEN full-length enriched library, clone:D830007B20 product:unclassifiable, full insert sequence. [AK085773]
A_52_P315988	1.51771	1.7137	0610010D24Rik	Mus musculus RIKEN cDNA 0610010D24 gene, mRNA (cDNA clone MGC:58041 IMAGE:6408630), complete cds [BC043115]
A_52_P900164	1.54688	1.67671	AK083952	Mus musculus 12 days embryo spinal ganglion cDNA, RIKEN full-length enriched library, clone:D130069E17 product:unclassifiable, full insert sequence. [AK083952]
A_52_P19532	1.89892	1.31109	Fgd3	Mus musculus FYVE, RhoGEF and PH domain containing 3 (Fgd3), mRNA [NM_015759]
A_51_P411345	1.73763	1.47073	Mogat2	Mus musculus monoacylglycerol O-acyltransferase 2 (Mogat2), mRNA [NM_177448]
A_52_P142870	2.00101	1.19703	Slit2	Mus musculus adult male hypothalamus cDNA, RIKEN full-length enriched library, clone:A230065A06 product:unclassifiable, full insert sequence. [AK038807]
A_51_P381550	1.76958	1.42748	1700010B13Rik	Mus musculus adult male testis cDNA, RIKEN full-length enriched library, clone:4933428H08 product:unclassifiable, full insert sequence [AK133430]
A_52_P739093	2.13959	1.05742	AK047113	Mus musculus 10 days neonate cerebellum cDNA, RIKEN full-length enriched library, clone:B930022I01 product:unclassifiable, full insert sequence [AK047113]
A_52_P83733	1.58356	1.60885	6720456H20Rik	Mus musculus 16 days neonate thymus cDNA, RIKEN full-length enriched library, clone:A130084F23 product:hypothetical protein, full insert sequence. [AK038175]
A_51_P403610	1.50854	1.67528	Olfr1339	Mus musculus olfactory receptor 1339 (Olfr1339), mRNA [NM_146852]
A_52_P661144	1.51107	1.66934	Mdn1	Mus musculus midasin homolog (yeast) (Mdn1), mRNA [NM_001081392]
A_51_P281273	1.05978	2.10715	Olfr703	Mus musculus olfactory receptor 703 (Olfr703), mRNA [NM_146596]
A_52_P264924	1.531	1.63446	Ctsw	Mus musculus cathepsin W (Ctsw), mRNA [NM_009985]
A_51_P368210	1.64421	1.51042	Phyhip	Mus musculus phytanoyl-CoA hydroxylase interacting protein (Phyhip), mRNA [NM_145981]
A_52_P284889	1.48854	1.65453	Prkcz	Mus musculus protein kinase C, zeta (Prkcz), transcript variant 1, mRNA [NM_008860]
A_52_P308669	1.56515	1.57154	Cpn1	Mus musculus carboxypeptidase N, polypeptide 1 (Cpn1), mRNA [NM_030703]
A_52_P793889	1.55244	1.57185	2810410P21Rik	Mus musculus 10, 11 days embryo whole body cDNA, RIKEN full-length enriched library, clone:2810410P21 product:unclassifiable, full insert sequence. [AK013077]
A_52_P342202	1.46234	1.6462	Mier1	Mus musculus mesoderm induction early response 1 homolog (Xenopus laevis (Mier1), transcript variant 1, mRNA [NM_027696]
A_52_P1367	1.32494	1.77828	AK162987	Mus musculus 0 day neonate thymus cDNA, RIKEN full-length enriched library, clone:A430024O18 product:unclassifiable, full insert sequence. [AK162987]
A_52_P663132	1.50017	1.59459	Zcd2	Mus musculus 4 days neonate thymus cDNA, RIKEN full-length enriched library, clone:B630006A20 product:hypothetical protein, full insert sequence [AK046746]
A_52_P211172	1.48696	1.60409	Ifna12	Mus musculus interferon alpha 12 (Ifna12), mRNA [NM_177361]
A_52_P699629	1.74402	1.32957	AK082027	Mus musculus 16 days embryo head cDNA, RIKEN full-length enriched library, clone:C130096I01 product:unclassifiable, full insert sequence. [AK082027]
A_51_P467699	1.81526	1.24769	4930556J24Rik	Mus musculus adult male testis cDNA, RIKEN full-length enriched library, clone:4930556J24 product:hypothetical protein, full insert sequence. [AK016148]
A_52_P1179878	1.62084	1.44115	AK036012	Mus musculus 16 days neonate cerebellum cDNA, RIKEN full-length enriched library, clone:9630027C04 product:unclassifiable, full insert sequence. [AK036012]
A_52_P883800	1.57625	1.48561	AK051623	Mus musculus 12 days embryo spinal ganglion cDNA, RIKEN full-length enriched library, clone:D130060L11 product:weakly similar to ELECTRON TRANSFER FLAVOPROTEIN ALPHA-SUBUNIT, MITOCHONDRIAL PRECURSOR (ALPHA-ETF) [Rattus norvegicus], full insert...
A_51_P204966	1.8821	1.17454	Krtap13	Mus musculus keratin associated protein 13 (Krtap13), mRNA [NM_010671]
A_51_P363749	1.72928	1.31893	Irf6	Mus musculus interferon regulatory factor 6 (Irf6), mRNA [NM_016851]
A_52_P653133	1.31263	1.72807	OTTMUSG00000015743	Mus musculus predicted gene, OTTMUSG00000015743 (OTTMUSG00000015743), mRNA [NM_001034900]
A_51_P311965	1.34351	1.68557	Surf6	Mus musculus surfeit gene 6 (Surf6), mRNA [NM_009298]
A_51_P154953	1.23759	1.78446	Slc22a13	Mus musculus solute carrier family 22 (organic cation transporter), member 13 (Slc22a13), mRNA [NM_133980]
A_51_P225112	1.1448	1.87322	Egfl8	Mus musculus EGF-like domain 8 (Egfl8), mRNA [NM_152922]
A_52_P481957	1.01146	1.99655	Grem1	Mus musculus gremlin 1 (Grem1), mRNA [NM_011824]
A_51_P443026	1.6633	1.33906	NAP057152-1
A_51_P452890	1.7875	1.21286	Ssxb1	Mus musculus synovial sarcoma, X member B, breakpoint 1 (Ssxb1), mRNA [NM_026492]
A_52_P590175	0.966305	2.03261	Gata6	Mus musculus GATA binding protein 6 (Gata6), mRNA [NM_010258]
A_52_P88033	2.03674	0.946975	Myh7	Mus musculus myosin, heavy polypeptide 7, cardiac muscle, beta (Myh7), mRNA [NM_080728]
A_52_P803668	1.15111	1.82704	2810021B07Rik	Mus musculus 16 days neonate thymus cDNA, RIKEN full-length enriched library, clone:A130054I08 product:unclassifiable, full insert sequence [AK137981]
A_52_P1109289	1.70932	1.26634	TC1675885
A_51_P366450	0.969672	2.00053	Zfp125	Mus musculus of ZT2 gene encoding zinc finger protein 125 [AJ005350]
A_52_P667066	1.47678	1.49074	6720468P15Rik	Mus musculus 12 days embryo female mullerian duct includes surrounding region cDNA, RIKEN full-length enriched library, clone:6820416N07 product:unclassifiable, full insert sequence [AK078497]
A_52_P1123509	1.74084	1.22057	AK033876	Mus musculus adult male diencephalon cDNA, RIKEN full-length enriched library, clone:9330107C02 product:unclassifiable, full insert sequence. [AK033876]
A_52_P468851	1.11992	1.83881	Ccdc125	Mus musculus coiled-coil domain containing 125 (Ccdc125), mRNA [NM_183115]
A_51_P280666	1.29747	1.65916	B230209C24Rik	Mus musculus adult male corpora quadrigemina cDNA, RIKEN full-length enriched library, clone:B230209C24 product:similar to CDNA FLJ30162 FIS, CLONE BRACE2000565 [Homo sapiens], full insert sequence. [AK045534]
A_52_P425237	1.06908	1.87949	Eif3s7	Mus musculus adult inner ear cDNA, RIKEN full-length enriched library, clone:F930105G01 product:eukaryotic translation initiation factor 3, subunit 7 (zeta), full insert sequence [AK158344]
A_52_P289972	0.906331	2.01551	2010002M12Rik	Mus musculus RIKEN cDNA 2010002M12 gene (2010002M12Rik), mRNA [NM_053217]
A_52_P58585	1.36668	1.55445	Ptk2	Mus musculus PTK2 protein tyrosine kinase 2, mRNA (cDNA clone MGC:29135 IMAGE:5038658), complete cds [BC030180]
A_52_P403538	0.954249	1.9649	LOC638058	PREDICTED: Mus musculus similar to zinc finger protein 135 (clone pHZ-17) (LOC638058), mRNA [XM_001001159]
A_52_P915344	1.55299	1.36614	AK042108	Mus musculus 3 days neonate thymus cDNA, RIKEN full-length enriched library, clone:A630059D20 product:unclassifiable, full insert sequence. [AK042108]
A_51_P455429	1.00256	1.90417	D730040F13Rik	Mus musculus 10 days lactation, adult female mammary gland cDNA, RIKEN full-length enriched library, clone:D730040F13 product:hypothetical metalthio containing protein, full insert sequence. [AK052826]
A_52_P907073	1.61228	1.29405	Neo1	Mus musculus 10 days embryo whole body cDNA, RIKEN full-length enriched library, clone:2610028H22 product:unclassifiable, full insert sequence. [AK019159]
A_52_P408826	1.61331	1.29155	9530083O12Rik	Mus musculus adult male urinary bladder cDNA, RIKEN full-length enriched library, clone:9530083O12 product:unclassifiable, full insert sequence. [AK079287]
A_52_P184395	1.93717	0.944309	Actl6b	Mus musculus actin-like 6B (Actl6b), mRNA [NM_031404]
A_52_P290732	1.23777	1.64055	AK079778	Mus musculus 0 day neonate thymus cDNA, RIKEN full-length enriched library, clone:A430065G05 product:unclassifiable, full insert sequence. [AK079778]
A_52_P763167	1.21715	1.6582	AK041257	Mus musculus adult male aorta and vein cDNA, RIKEN full-length enriched library, clone:A530095A18 product:unclassifiable, full insert sequence. [AK041257]
A_51_P352981	1.83174	1.03417	5230400M03Rik	Mus musculus adult male xiphoid cartilage cDNA, RIKEN full-length enriched library, clone:5230400M03 product:unclassifiable, full insert sequence [AK030345]
A_52_P707535	1.89015	0.973784	AK047848	Mus musculus 16 days embryo head cDNA, RIKEN full-length enriched library, clone:C130006F20 product:unclassifiable, full insert sequence [AK047848]
A_52_P811874	1.26342	1.59734	Erh	Mus musculus 11 days embryo head cDNA, RIKEN full-length enriched library, clone:6230409N20 product:unclassifiable, full insert sequence [AK078010]
A_52_P556710	1.41979	1.43954	Tmem186	Mus musculus transmembrane protein 186 (Tmem186), mRNA [NM_025708]
A_52_P149577	1.0939	1.76183	Rab25	Mus musculus RAB25, member RAS oncogene family (Rab25), mRNA [NM_016899]
A_51_P108788	1.02421	1.82691	BC018465	Mus musculus cDNA sequence BC018465 (BC018465), mRNA [NM_144890]
A_52_P1164051	1.29926	1.55148	AK046092	Mus musculus adult male corpora quadrigemina cDNA, RIKEN full-length enriched library, clone:B230341H14 product:unclassifiable, full insert sequence. [AK046092]
A_51_P503625	1.12425	1.72551	Gsta3	Mus musculus glutathione S-transferase, alpha 3 (Gsta3), transcript variant 2, mRNA [NM_010356]
A_52_P558601	1.29055	1.55817	Rb1cc1	Mus musculus RB1-inducible coiled-coil 1 (Rb1cc1), mRNA [NM_009826]
A_51_P193379	1.67746	1.15682	Mtmr7	Mus musculus myotubularin related protein 7 (Mtmr7), mRNA [NM_001040699]
A_52_P320032	1.27873	1.55146	Fus	Mus musculus fusion, derived from t(12;16) malignant liposarcoma (human) (Fus), mRNA [NM_139149]
A_52_P931822	1.13383	1.69452	AK081302	Mus musculus 16 days embryo head cDNA, RIKEN full-length enriched library, clone:C130002J07 product:unclassifiable, full insert sequence. [AK081302]
A_52_P537527	1.11331	1.71447	Msh2	Mus musculus 15 days embryo male testis cDNA, RIKEN full-length enriched library, clone:8030473G08 product:mutS homolog 2 (E. coli), full insert sequence. [AK078775]
A_52_P142520	1.12129	1.70622	Tex2	Mus musculus testis expressed gene 2 (Tex2), mRNA [NM_198292]
A_52_P690892	1.10561	1.70866	AK030790	Mus musculus adult male thymus cDNA, RIKEN full-length enriched library, clone:5830401P05 product:unclassifiable, full insert sequence. [AK030790]
A_52_P662183	1.20154	1.61219	Zfp7	Mus musculus zinc finger protein 7 (Zfp7), mRNA [NM_145916]
A_51_P279616	1.19967	1.60812	A430089I19Rik	Mus musculus RIKEN cDNA A430089I19 gene (A430089I19Rik), mRNA [NM_177913]
A_52_P201598	1.2498	1.55476	2610018I03Rik	Mus musculus RIKEN cDNA 2610018I03 gene (2610018I03Rik), mRNA [NM_027394]
A_51_P272493	1.37896	1.42528	Zer1	Mus musculus adult male olfactory brain cDNA, RIKEN full-length enriched library, clone:6430403C09 product:hypothetical RNI-like structure containing protein, full insert sequence. [AK032153]
A_51_P192939	1.69351	1.10839	AK047023	Mus musculus 10 days neonate cerebellum cDNA, RIKEN full-length enriched library, clone:B930011M15 product:unclassifiable, full insert sequence. [AK047023]
A_51_P503352	0.910802	1.8907	D6Mm5e	Mus musculus DNA segment, Chr 6, Miriam Meisler 5, expressed (D6Mm5e), mRNA [NM_033079]
A_52_P466750	1.24779	1.53891	2310030G06Rik	Mus musculus 10 days embryo whole body cDNA, RIKEN full-length enriched library, clone:2610024D04 product:unclassifiable, full insert sequence. [AK011526]
A_52_P351173	1.05979	1.70218	AI847670	Mus musculus expressed sequence AI847670 (AI847670), mRNA [NM_177869]
A_52_P56397	1.13563	1.6241	2610002D18Rik	Mus musculus RIKEN cDNA 2610002D18 gene (2610002D18Rik), mRNA [NM_001081099]
A_51_P428297	1.61489	1.14089	1700084M14Rik	AGENCOURT_10729156 NIH_MGC_169 Mus musculus cDNA clone IMAGE:6773641 5', mRNA sequence [CA465547]
A_51_P379618	1.31255	1.44042	Aadat	Mus musculus aminoadipate aminotransferase (Aadat), mRNA [NM_011834]
A_52_P530082	1.68911	1.05809	Bfsp2	Mus musculus beaded filament structural protein 2, phakinin (Bfsp2), mRNA [NM_001002896]
A_52_P240090	1.63616	1.10777	Cops5	Mus musculus adult male testis cDNA, RIKEN full-length enriched library, clone:4930567B19 product:COP9 (constitutive photomorphogenic) homolog, subunit 5 (Arabidopsis thaliana), full insert sequence. [AK133073]
A_51_P446575	1.655	1.08671	AK044903	Mus musculus 9.5 days embryo parthenogenote cDNA, RIKEN full-length enriched library, clone:B130011C13 product:unclassifiable, full insert sequence. [AK044903]
A_52_P534319	1.65875	1.0756	Lgtn	Mus musculus 16 days neonate cerebellum cDNA, RIKEN full-length enriched library, clone:9630042D03 product:ligatin, full insert sequence. [AK036154]
A_51_P322056	1.04461	1.67344	Eif2b3	Mus musculus 10 days neonate cerebellum cDNA, RIKEN full-length enriched library, clone:B930051I16 product:eukaryotic translation initiation factor 2B, subunit 3, full insert sequence. [AK047344]
A_52_P1099932	0.989221	1.72641	AK037005	Mus musculus adult female vagina cDNA, RIKEN full-length enriched library, clone:9930036E02 product:unclassifiable, full insert sequence. [AK037005]
A_52_P373357	1.34184	1.35368	Hmga2	Mus musculus 12 days embryo embryonic body between diaphragm region and neck cDNA, RIKEN full-length enriched library, clone:9430095D03 product:unclassifiable, full insert sequence. [AK035164]
A_52_P96558	1.4798	1.21163	6330408A02Rik	Mus musculus RIKEN cDNA 6330408A02 gene (6330408A02Rik), mRNA [NM_177312]
A_52_P215762	1.31549	1.37349	Gpr156	Mus musculus G protein-coupled receptor 156 (Gpr156), mRNA [NM_153394]
A_52_P566653	1.15962	1.52547	Wnk1	Mus musculus 9.5 days embryo parthenogenote cDNA, RIKEN full-length enriched library, clone:B130007P05 product:inferred:protein kinase, lysine deficient 1, full insert sequence. [AK044849]
A_51_P221441	1.44295	1.23375	Mall	Mus musculus mal, T-cell differentiation protein-like (Mall), mRNA [NM_145532]
A_52_P459977	1.47353	1.19801	Dmxl2	PREDICTED: Mus musculus Dmx-like 2 (Dmxl2), mRNA [XM_358382]
A_51_P301627	1.37918	1.29045	AK047604	Mus musculus 10 days neonate cerebellum cDNA, RIKEN full-length enriched library, clone:B930097J01 product:hypothetical protein, full insert sequence. [AK047604]
A_51_P130282	1.15008	1.51893	4930573I19Rik	Mus musculus 13 days embryo male testis cDNA, RIKEN full-length enriched library, clone:6030499N03 product:hypothetical Trp-Asp repeat (WD-repeat) structure containing protein, full insert sequence. [AK031736]
A_51_P274992	1.05154	1.61435	Nola1	Mus musculus nucleolar protein family A, member 1 (H/ACA small nucleolar RNPs) (Nola1), mRNA [NM_026578]
A_51_P264685	1.49759	1.16772	Whrn	Mus musculus adult male hypothalamus cDNA, RIKEN full-length enriched library, clone:A230098N07 product:hypothetical protein, full insert sequence. [AK039124]
A_52_P63855	1.37441	1.29065	S100a7a	Mus musculus S100 calcium binding protein A7A (S100a7a), mRNA [NM_199422]
A_51_P167132	1.60611	1.05771	Usp27x	Mus musculus ubiquitin specific peptidase 27, X chromosome (Usp27x), mRNA [NM_019461]
A_52_P357241	1.39169	1.27027	Krr1	Mus musculus adult male corpora quadrigemina cDNA, RIKEN full-length enriched library, clone:B230208M22 product:inferred: Rev-interacting protein Rip-1 {Homo sapiens}, full insert sequence. [AK045526]
A_52_P668855	1.07217	1.58728	9330154J02Rik	Mus musculus 7 days neonate cerebellum cDNA, RIKEN full-length enriched library, clone:A730023O05 product:hypothetical Proline-rich region containing protein, full insert sequence. [AK042778]
A_52_P121812	1.37935	1.27941	Atp2c1	Mus musculus ATPase, Ca++-sequestering (Atp2c1), mRNA [NM_175025]
A_51_P123604	1.09245	1.56105	Ppwd1	Mus musculus peptidylprolyl isomerase domain and WD repeat containing 1 (Ppwd1), mRNA [NM_172807]
A_52_P36042	1.3745	1.25996	TC1625103	Q8WWG4_HUMAN (Q8WWG4) ZNF447 protein (Fragment), partial (83%) [TC1625103]
A_52_P193301	1.53722	1.09524	Chmp4c	Mus musculus chromatin modifying protein 4C (Chmp4c), mRNA [NM_025519]
A_51_P349961	1.42386	1.19974	Gc	Mus musculus group specific component (Gc), mRNA [NM_008096]
A_52_P1020831	1.24334	1.36637	AK080387	Mus musculus 3 days neonate thymus cDNA, RIKEN full-length enriched library, clone:A630088O04 product:unclassifiable, full insert sequence. [AK080387]
A_52_P385229	1.4365	1.17054	Rai14	Mus musculus retinoic acid induced 14 (Rai14), mRNA [NM_030690]
A_52_P746802	1.46175	1.14216	AK035143	Mus musculus 12 days embryo embryonic body between diaphragm region and neck cDNA, RIKEN full-length enriched library, clone:9430093C18 product:unclassifiable, full insert sequence [AK035143]
A_51_P430165	1.10086	1.50096	Gpr1	Mus musculus G protein-coupled receptor 1 (Gpr1), mRNA [NM_146250]
A_51_P182257	1.57215	1.02675	1700019N12Rik	Mus musculus RIKEN cDNA 1700019N12 gene (1700019N12Rik), mRNA [NM_001039494]
A_51_P393944	1.64247	0.952744	9430019C24Rik	Mus musculus 12 days embryo embryonic body between diaphragm region and neck cDNA, RIKEN full-length enriched library, clone:9430019C24 product:Hypothetical phenylalanine-rich region containing protein, full insert sequence. [AK020424]
A_51_P231618	1.3097	1.27899	ENSMUST00000022797	cadherin-like 24 [Source:MarkerSymbol;Acc:MGI:1928330] [ENSMUST00000022797]
A_52_P1045633	1.36937	1.19935	Zfhx2	Mus musculus zinc finger homeobox 2 (Zfhx2), mRNA [NM_001039198]
A_52_P909122	1.25943	1.29766	CB205479	AGENCOURT_11275875 NIH_MGC_135 Mus musculus cDNA clone IMAGE:30140957 5', mRNA sequence [CB205479]
A_51_P402160	1.50489	1.04966	Zfp750	Mus musculus zinc finger protein 750 (Zfp750), mRNA [NM_178763]
A_52_P82636	1.32534	1.22708	Tigd3	Mus musculus tigger transposable element derived 3 (Tigd3), mRNA [NM_198634]
A_51_P122217	1.11802	1.42753	6330500D04Rik	Mus musculus RIKEN cDNA 6330500D04 gene (6330500D04Rik), transcript variant 1, mRNA [NM_029679]
A_52_P616932	0.919617	1.62539	NAP115402-1
A_52_P496566	1.15713	1.3853	Ahnak	Mus musculus AHNAK nucleoprotein (desmoyokin) (Ahnak), transcript variant 3, mRNA [NM_001039959]
A_52_P399945	1.14308	1.39835	Nkrf	Mus musculus NF-kappaB repressing factor (Nkrf), mRNA [NM_029891]
A_52_P276840	0.901134	1.63882	Atp9a	Mus musculus ATPase, class II, type 9A (Atp9a), mRNA [NM_015731]
A_52_P666615	1.04463	1.49399	TC1723067
A_51_P448005	0.929392	1.60763	Tbc1d8	Mus musculus TBC1 domain family, member 8 (Tbc1d8), mRNA [NM_018775]
A_52_P227937	1.39399	1.14221	0610010O12Rik	Mus musculus RIKEN cDNA 0610010O12 gene, mRNA (cDNA clone MGC:41247 IMAGE:1195860), complete cds. [BC028765]
A_51_P317214	1.59319	0.938469	Hpdl	Mus musculus 4-hydroxyphenylpyruvate dioxygenase-like (Hpdl), mRNA [NM_146256]
A_51_P323320	1.27094	1.24846	Dync2h1	M.musculus mRNA for cytoplasmic dynein heavy chain (partial, ID mdhc11). [Z83809]
A_52_P278336	1.33668	1.18207	Fbln5	Mus musculus fibulin 5 (Fbln5), mRNA [NM_011812]
A_51_P296517	1.30096	1.21572	Rbm35b	Mus musculus 17 days pregnant adult female amnion cDNA, RIKEN full-length enriched library, clone:I920028B02 product:Hypothetical RNA-binding domain (Fragment), full insert sequence. [AK168488]
A_51_P113550	1.38392	1.13135	AK036070	Mus musculus 16 days neonate cerebellum cDNA, RIKEN full-length enriched library, clone:9630032F10 product:unclassifiable, full insert sequence. [AK036070]
A_51_P455459	1.26839	1.24636	4932422M17Rik	Mus musculus adult male testis cDNA, RIKEN full-length enriched library, clone:4932422M17 product:hypothetical protein, full insert sequence. [AK016534]
A_52_P481157	1.5463	0.968065	AK089447	Mus musculus B6-derived CD11 +ve dendritic cells cDNA, RIKEN full-length enriched library, clone:F730031I12 product:RIKEN cDNA 2410114O14 gene, full insert sequence. [AK089447]
A_51_P431576	0.928589	1.57719	Sfxn1	Mus musculus adult retina cDNA, RIKEN full-length enriched library, clone:A930015P12 product:sideroflexin 1, full insert sequence. [AK044490]
A_52_P139936	0.949195	1.55009	Phf21b	Mus musculus PHD finger protein 21B (Phf21b), mRNA [NM_001081166]
A_51_P441103	0.960682	1.52346	AK087903	Mus musculus 2 days pregnant adult female ovary cDNA, RIKEN full-length enriched library, clone:E330038M16 product:unclassifiable, full insert sequence. [AK087903]
A_51_P280893	1.37434	1.10708	Pla2g1b	Mus musculus phospholipase A2, group IB, pancreas (Pla2g1b), mRNA [NM_011107]
A_51_P448618	1.50102	0.979831	Slc16a10	Mus musculus 6 days neonate spleen cDNA, RIKEN full-length enriched library, clone:F430003D17 product:solute carrier family 16 (monocarboxylic acid transporters), member 10, full insert sequence. [AK165240]
A_51_P311227	1.22081	1.25075	Rnasen	Mus musculus 8 days embryo whole body cDNA, RIKEN full-length enriched library, clone:5730445E20 product:weakly similar to RIBONUCLEASE III (EC 3.1.26.3) (RNASE III) (P241) [Homo sapiens], full insert sequence. [AK077549]
A_52_P640840	1.02387	1.44625	CJ288729	CJ288729 RIKEN full-length enriched mouse cDNA library, C57BL [CJ288729]
A_51_P270005	0.955532	1.50496	Lrguk	Mus musculus adult male testis cDNA, RIKEN full-length enriched library, clone:4921528H16 product:hypothetical RNI-like structure containing protein, full insert sequence. [AK014976]
A_52_P251623	1.01911	1.43921	BC057022	Mus musculus cDNA sequence BC057022 (BC057022), mRNA [NM_001004180]
A_52_P604345	1.11241	1.34353	BC019134	Mus musculus, clone IMAGE:5037334, mRNA, partial cds [BC019134]
A_52_P192085	1.03264	1.42297	Kcng2	PREDICTED: Mus musculus similar to Potassium voltage-gated channel subfamily G member 2 (Voltage-gated potassium channel subunit Kv6.2) (Cardiac potassium channel subunit) (LOC240444), mRNA [XM_140499]
A_51_P388490	0.926741	1.52431	Rorb	Mus musculus adult retina cDNA, RIKEN full-length enriched library, clone:A930011O08 product:RAR-related orphan receptor beta, full insert sequence. [AK044421]
A_52_P335218	1.03412	1.41645	EG621324	PREDICTED: Mus musculus similar to Signal transducer CD24 precursor (M1/69-J11D heat stable antigen) (HSA) (Nectadrin) (Lymphocyte antigen Ly-52) (X62 heat stable antigen) (R13-Ag) (LOC621324), mRNA [XM_885734]
A_51_P177242	1.10018	1.34889	Unc13b	Mus musculus unc-13 homolog B (C. elegans) (Unc13b), mRNA [NM_001081413]
A_52_P554790	1.5366	0.902635	Dnm1l	Mus musculus dynamin 1-like, mRNA (cDNA clone IMAGE:1395338), complete cds. [BC027538]
A_52_P148289	1.21119	1.21899	D030028A08Rik	Mus musculus adult male thymus cDNA, RIKEN full-length enriched library, clone:5830411I21 product:unclassifiable, full insert sequence [AK030811]
A_52_P302671	1.10755	1.32009	Gm397	Mus musculus gene model 397, (NCBI) (Gm397), mRNA [NM_001013765]
A_52_P217710	1.22968	1.19571	Fzd6	Mus musculus frizzled homolog 6 (Drosophila) (Fzd6), mRNA [NM_008056]
A_52_P474266	1.38893	1.02986	Mfap3l	Mus musculus mRNA for mKIAA0626 protein [AK122332]
A_52_P1117053	0.979678	1.43763	TC1633744	Q4RFD9_TETNG (Q4RFD9) Chromosome 8 SCAF15119, whole genome shotgun sequence. (Fragment), partial (5%) [TC1633744]
A_52_P513863	1.21388	1.20099	NAP051804-1
A_51_P377596	1.3157	1.09258	Ccdc94	Mus musculus 12 days embryo female mullerian duct includes surrounding region cDNA, RIKEN full-length enriched library, clone:6820407D15 product:unclassifiable, full insert sequence [AK078481]
A_51_P464394	0.906811	1.49902	Klb	Mus musculus klotho beta (Klb), mRNA [NM_031180]
A_51_P170285	0.954991	1.44507	Apobec3	Mus musculus adult retina cDNA, RIKEN full-length enriched library, clone:A930010L09 product:hypothetical protein, MGC:7002, full insert sequence. [AK044394]
A_52_P198949	1.14544	1.25439	Esrra	Mus musculus 4 days neonate male adipose cDNA, RIKEN full-length enriched library, clone:B430111H01 product:estrogen related receptor, alpha, full insert sequence. [AK046588]
A_51_P254045	1.05548	1.3414	Traip	Mus musculus TRAF-interacting protein (Traip), mRNA [NM_011634]
A_52_P667960	1.08301	1.30979	Tcte2	Mus musculus t-complex-associated testis expressed 2 (Tcte2), mRNA [NM_022311]
A_52_P452494	1.09812	1.29382	Zfp263	Mus musculus zinc finger protein 263 (Zfp263), mRNA [NM_148924]
A_52_P177922	1.23143	1.16039	Ankrd11	PREDICTED: Mus musculus ankyrin repeat domain 11, transcript variant 2 (Ankrd11), mRNA [XM_902605]
A_52_P65897	1.00186	1.38882	Rpl22l1	Mus musculus NOD-derived CD11c +ve dendritic cells cDNA, RIKEN full-length enriched library, clone:F630101B20 product:similar to 60S ribosomal protein L22 (Heparin binding protein HBp15) [Mus musculus], full insert sequence [AK170359]
A_52_P35670	1.29325	1.08991	Snapc3	Mus musculus 0 day neonate lung cDNA, RIKEN full-length enriched library, clone:E030018J20 product:unclassifiable, full insert sequence. [AK053153]
A_51_P475244	1.13667	1.24426	Hemk1	Mus musculus HemK methyltransferase family member 1 (Hemk1), mRNA [NM_133984]
A_52_P1028440	1.36338	1.01191	AK052021	Mus musculus 12 days embryo eyeball cDNA, RIKEN full-length enriched library, clone:D230036D05 product:unclassifiable, full insert sequence. [AK052021]
A_52_P487508	1.23604	1.13635	Gpr6	Mus musculus G protein-coupled receptor 6 (Gpr6), mRNA [NM_199058]
A_52_P446237	1.14415	1.22777	Fancm	Mus musculus Fanconi anemia, complementation group M (Fancm), mRNA [NM_178912]
A_52_P527874	1.01738	1.35449	Rrp12	Mus musculus ribosomal RNA processing 12 homolog (S. cerevisiae) (Rrp12), mRNA [NM_199447]
A_52_P915194	1.02561	1.34133	AK030494	Mus musculus adult male pituitary gland cDNA, RIKEN full-length enriched library, clone:5330420E05 product:unclassifiable, full insert sequence [AK030494]
A_51_P241653	1.42078	0.938608	4831440D22Rik	Mus musculus 0 day neonate head cDNA, RIKEN full-length enriched library, clone:4831440D22 product:unclassifiable, full insert sequence. [AK029243]
A_51_P423608	1.33002	1.02683	Tmem20	Mus musculus transmembrane protein 20 (Tmem20), mRNA [NM_175507]
A_52_P183021	1.07243	1.28364	AK045559	Mus musculus adult male corpora quadrigemina cDNA, RIKEN full-length enriched library, clone:B230210L07 product:unclassifiable, full insert sequence. [AK045559]
A_52_P151240	0.971872	1.38015	EG620393	PREDICTED: Mus musculus hypothetical protein LOC620393 (LOC620393), mRNA [XM_973835]
A_52_P125429	1.03779	1.3111	Kif5c	Mus musculus kinesin family member 5C (Kif5c), mRNA [NM_008449]
A_52_P517029	1.09327	1.24794	Tmeff2	Mus musculus transmembrane protein with EGF-like and two follistatin-like domains 2 (Tmeff2), mRNA [NM_019790]
A_52_P81533	1.34933	0.987405	F730002C09Rik	Mus musculus B6-derived CD11 +ve dendritic cells cDNA, RIKEN full-length enriched library, clone:F730002C09 product:unclassifiable, full insert sequence. [AK089292]
A_52_P232220	0.902794	1.4296	Tjp2	Mus musculus tight junction protein 2 (Tjp2), mRNA [NM_011597]
A_51_P303749	1.00252	1.32817	Depdc1b	Mus musculus DEP domain containing 1B (Depdc1b), mRNA [NM_178683]
A_51_P496045	1.03913	1.28727	9530039L23Rik	Mus musculus adult male urinary bladder cDNA, RIKEN full-length enriched library, clone:9530039L23 product:mitochondria located 1 homolog (human), full insert sequence. [AK020592]
A_52_P668157	0.973125	1.34171	Ncam1	Mus musculus 10 days embryo whole body cDNA, RIKEN full-length enriched library, clone:2610206P12 product:hypothetical protein, full insert sequence. [AK011905]
A_51_P139620	0.99589	1.31804	AK031434	Mus musculus 13 days embryo male testis cDNA, RIKEN full-length enriched library, clone:6030431G11 product:ring finger protein 39, full insert sequence. [AK031434]
A_51_P449580	1.00263	1.30952	Hmga2-ps1	Mus musculus adult male cecum cDNA, RIKEN full-length enriched library, clone:9130226K06 product:high mobility group AT-hook 2, pseudogene 1, full insert sequence [AK033703]
A_52_P1156108	1.10513	1.19642	AK037544	Mus musculus 16 days neonate thymus cDNA, RIKEN full-length enriched library, clone:A130024K02 product:hypothetical Proteinase inhibititor I4, serpin containing protein, full insert sequence. [AK037544]
A_52_P346860	1.20861	1.08856	Rttn	Mus musculus 12 days embryo eyeball cDNA, RIKEN full-length enriched library, clone:D230040K24 product:hypothetical ARM repeat structure containing protein, full insert sequence. [AK052059]
A_52_P820024	0.949931	1.34643	AK079202	Mus musculus adult male urinary bladder cDNA, RIKEN full-length enriched library, clone:9530026E24 product:unclassifiable, full insert sequence. [AK079202]
A_52_P453276	0.95639	1.33563	Mid1	Mus musculus clone MEX2B-9 Mid1 mRNA, partial sequence. [AY540038]
A_52_P160155	0.976966	1.30408	Ceacam13	Mus musculus CEA-related cell adhesion molecule 13 (Ceacam13), mRNA [NM_028171]
A_52_P132574	0.90884	1.36959	NAP019878-001
A_52_P955846	1.21992	1.05844	AK048147	Mus musculus 16 days embryo head cDNA, RIKEN full-length enriched library, clone:C130037J22 product:unclassifiable, full insert sequence [AK048147]
A_52_P219974	1.26027	1.01179	2610005M20Rik	Mus musculus 10 days embryo whole body cDNA, RIKEN full-length enriched library, clone:2610005M20 product:hypothetical protein, full insert sequence. [AK011326]
A_52_P280448	1.00026	1.26503	TC1668068
A_51_P501840	1.02099	1.22473	Dnajb3	Mus musculus DnaJ (Hsp40) homolog, subfamily B, member 3 (Dnajb3), mRNA [NM_008299]
A_52_P200960	0.936374	1.30711	Pacsin1	Mus musculus protein kinase C and casein kinase substrate in neurons 1 (Pacsin1), mRNA [NM_178365]
A_52_P398941	1.25566	0.978164	Pde4d	Mus musculus 16 days neonate cerebellum cDNA, RIKEN full-length enriched library, clone:9630011N22 product:hypothetical Proline-rich region profile containing protein, full insert sequence. [AK035860]
A_52_P416879	1.02377	1.20947	Bckdhb	Mus musculus branched chain ketoacid dehydrogenase E1, beta polypeptide (Bckdhb), mRNA [NM_199195]
A_52_P419290	0.956168	1.27443	AK051707	Mus musculus 12 days embryo spinal ganglion cDNA, RIKEN full-length enriched library, clone:D130067A12 product:unclassifiable, full insert sequence. [AK051707]
A_52_P360440	1.30753	0.922623	Fer1l3	Mus musculus 15 days embryo head cDNA, RIKEN full-length enriched library, clone:D930006D18 product:hypothetical C2 domain/C2-domain profile containing protein, full insert sequence. [AK086107]
A_51_P264644	0.981145	1.24745	9530018H14Rik	Mus musculus adult male urinary bladder cDNA, RIKEN full-length enriched library, clone:9530018H14 product:unclassifiable, full insert sequence. [AK020562]
A_51_P483329	0.909141	1.31835	Sdad1	Mus musculus SDA1 domain containing 1 (Sdad1), mRNA [NM_172713]
A_52_P433204	1.14986	1.07708	9030416H16Rik	Mus musculus adult male cecum cDNA, RIKEN full-length enriched library, clone:9130202P09 product:hypothetical ARM repeat fold containing protein, full insert sequence. [AK136537]
A_52_P811736	1.14927	1.07336	AK078587	Mus musculus 11 days embryo gonad cDNA, RIKEN full-length enriched library, clone:7030411M21 product:unclassifiable, full insert sequence. [AK078587]
A_51_P451482	0.932037	1.29044	Anxa9	Mus musculus annexin A9 (Anxa9), transcript variant 2, mRNA [NM_023628]
A_52_P585071	1.171	1.04936	Las1l	Mus musculus LAS1-like (S. cerevisiae) (Las1l), mRNA [NM_152822]
A_52_P521607	0.974302	1.23539	NAP027343-1
A_52_P417148	0.973846	1.23424	Apex2	Mus musculus apurinic/apyrimidinic endonuclease 2 (Apex2), mRNA [NM_029943]
A_52_P1171983	1.23017	0.977267	AK036024	Mus musculus 16 days neonate cerebellum cDNA, RIKEN full-length enriched library, clone:9630027O14 product:unclassifiable, full insert sequence. [AK036024]
A_52_P236160	1.13805	1.0665	Rusc1	Mus musculus RUN and SH3 domain containing 1 (Rusc1), transcript variant 1, mRNA [NM_028188]
A_52_P509616	1.02774	1.16563	Dgkz	Mus musculus diacylglycerol kinase zeta, mRNA (cDNA clone IMAGE:1225017), partial cds [BC033910]
A_52_P529098	1.2848	0.905118	1600012F09Rik	Mus musculus adult male pituitary gland cDNA, RIKEN full-length enriched library, clone:5330414I06 product:unclassifiable, full insert sequence [AK030455]
A_52_P367463	0.998966	1.19013	Pola2	Mus musculus polymerase (DNA directed), alpha 2, mRNA (cDNA clone MGC:11533 IMAGE:3602559), complete cds. [BC006945]
A_52_P186362	1.18846	0.999987	TC1662565	S71509 aldehyde dehydrogenase AHD-M1 {Mus sp.} (exp=-1; wgp=0; cg=0), partial (8%) [TC1662565]
A_52_P475854	1.03496	1.15238	Nol10	Mus musculus nucleolar protein 10 (Nol10), mRNA [NM_001008421]
A_51_P284867	0.926727	1.25793	D230038C21	Mus musculus 12 days embryo eyeball cDNA, RIKEN full-length enriched library, clone:D230038C21 product:unclassifiable, full insert sequence. [AK052031]
A_52_P995381	0.954801	1.22932	BB814947	BB814947 RIKEN full-length enriched, lung RCB-0558 LLC cDNA Mus musculus cDNA clone G730026J05 3', mRNA sequence [BB814947]
A_52_P509679	1.09041	1.09124	Gabpb2	Mus musculus 10 day old male pancreas cDNA, RIKEN full-length enriched library, clone:1810015F01 product:unclassifiable, full insert sequence. [AK007509]
A_51_P147906	1.17517	0.99723	4921511H03Rik	Mus musculus adult male testis cDNA, RIKEN full-length enriched library, clone:4932432G24 product:hypothetical protein, full insert sequence [AK133311]
A_51_P193925	1.01664	1.15138	Mapk6	Mus musculus 10 days embryo whole body cDNA, RIKEN full-length enriched library, clone:2610021I23 product:unclassifiable, full insert sequence [AK011505]
A_51_P393332	1.24735	0.918644	Dock4	Mus musculus adult male medulla oblongata cDNA, RIKEN full-length enriched library, clone:6330411N01 product:RIKEN cDNA 6330411N01 gene, full insert sequence. [AK018161]
A_51_P242043	1.0254	1.13612	Dhcr24	Mus musculus 24-dehydrocholesterol reductase (Dhcr24), mRNA [NM_053272]
A_52_P207654	1.22261	0.932745	TC1655445	Q8VEL1_MOUSE (Q8VEL1) Erythroid differentiation regulator 1, partial (19%) [TC1655445]
A_51_P303332	0.917816	1.23284	Mitd1	Mus musculus MIT, microtubule interacting and transport, domain containing 1, mRNA (cDNA clone MGC:28063 IMAGE:3709157), complete cds. [BC020137]
A_52_P850931	0.946298	1.20322	E430022E14Rik	Mus musculus 2 days neonate thymus thymic cells cDNA, RIKEN full-length enriched library, clone:E430022E14 product:unclassifiable, full insert sequence. [AK088644]
A_51_P199974	1.08358	1.06145	Slc4a8	Mus musculus solute carrier family 4 (anion exchanger), member 8 (Slc4a8), mRNA [NM_021530]
A_51_P374203	1.0987	1.03174	Cxcl16	Mus musculus chemokine (C-X-C motif) ligand 16 (Cxcl16), mRNA [NM_023158]
A_51_P252103	0.946473	1.17974	Sla2	Mus musculus Src-like-adaptor 2 (Sla2), mRNA [NM_029983]
A_51_P142896	0.922949	1.19762	Cd59a	Mus musculus CD59a antigen (Cd59a), mRNA [NM_007652]
A_51_P350503	1.16012	0.958129	LOC674229	PREDICTED: Mus musculus similar to cysteine and glycine-rich protein 2 binding protein (LOC674229), mRNA [XM_972971]
A_52_P489385	0.918579	1.19031	EG621431	PREDICTED: Mus musculus similar to heat shock protein 1, alpha (LOC621431), mRNA [XM_885832]
A_52_P386811	1.00839	1.09378	C530014P21Rik	Mus musculus 12 days embryo spinal cord cDNA, RIKEN full-length enriched library, clone:C530014P21 product:unclassifiable, full insert sequence. [AK049648]
A_52_P69246	0.935103	1.16406	D32072	Mus musculus mRNA for TGF-b type II receptor isoform, complete cds. [D32072]
A_52_P225772	1.03916	1.05793	6330549D23Rik	Mus musculus 2 days neonate thymus thymic cells cDNA, RIKEN full-length enriched library, clone:E430007L18 product:hypothetical protein, full insert sequence [AK088233]
A_51_P345549	0.907648	1.18654	Nkd2	Mus musculus naked cuticle 2 homolog (Drosophila) (Nkd2), mRNA [NM_028186]
A_52_P105890	0.930272	1.15761	LOC625989	PREDICTED: Mus musculus hypothetical LOC625989 (LOC625989), mRNA [XR_003089]
A_51_P266077	1.00209	1.08437	1700012A16Rik	Mus musculus RIKEN cDNA 1700012A16 gene (1700012A16Rik), mRNA [NM_001033162]
A_52_P677718	1.17953	0.9064	Tatdn2	Mus musculus TatD DNase domain containing 2 (Tatdn2), mRNA [NM_001033463]
A_52_P134170	0.976134	1.10901	Mphosph10	Mus musculus M-phase phosphoprotein 10 (U3 small nucleolar ribonucleoprotein) (Mphosph10), mRNA [NM_026483]
A_52_P235108	0.925602	1.155	Vps35	Mus musculus vacuolar protein sorting 35 (Vps35), mRNA [NM_022997]
A_52_P287532	0.946012	1.12638	Vim	Mus musculus 15 days embryo male testis cDNA, RIKEN full-length enriched library, clone:8030453F01 product:vimentin, full insert sequence [AK033175]
A_52_P61774	1.09268	0.978351	2810452K22Rik	Mus musculus 10 day old male pancreas cDNA, RIKEN full-length enriched library, clone:1810047K05 product:similar to FROM HELA CYCLIN-DEPENDENT KINASE 2 INTERACTING PROTEIN (CDNA FLJ31550 FIS, CLONE NT2RI2001054, HIGHLY SIMILAR TO HOMO SAPIENS FROM...
A_51_P412305	1.07612	0.993891	Usp32	Mus musculus adult male hippocampus cDNA, RIKEN full-length enriched library, clone:2900074J03 product:UBIQUITIN SPECIFIC PROTEASE homolog [Homo sapiens], full insert sequence. [AK013783]
A_51_P389531	1.00009	1.0693	Prmt1	Mus musculus protein arginine N-methyltransferase 1 (Prmt1), mRNA [NM_019830]
A_51_P371078	0.910713	1.15715	Smg5	Mus musculus Smg-5 homolog, nonsense mediated mRNA decay factor (C. elegans), mRNA (cDNA clone MGC:118167 IMAGE:30734268), complete cds. [BC100408]
A_52_P1027670	0.966125	1.10017	BB009092	BB009092 RIKEN full-length enriched, 10 day neonate skin Mus musculus cDNA clone 4732487N17 3'. [BB009092]
A_52_P503308	1.06933	0.992288	2700097O09Rik	Mus musculus 16 days neonate cerebellum cDNA, RIKEN full-length enriched library, clone:9630036G15 product:hypothetical S-adenosyl-L-methionine-dependent methyltransferases structure containing protein, full insert sequence. [AK079348]
A_52_P470462	0.917996	1.13805	Zfp422-rs1	Mus musculus 12 days embryo spinal cord cDNA, RIKEN full-length enriched library, clone:C530035A18 product:unclassifiable, full insert sequence. [AK083028]
A_52_P360410	1.05776	0.997695	Bclaf1	Mus musculus 0 day neonate cerebellum cDNA, RIKEN full-length enriched library, clone:C230050B21 product:unclassifiable, full insert sequence. [AK082427]
A_51_P106443	0.915408	1.13325	Ttll4	Mus musculus tubulin tyrosine ligase-like family, member 4 (Ttll4), mRNA [NM_001014974]
A_51_P399305	0.956464	1.08955	Tnfrsf19	Mus musculus tumor necrosis factor receptor superfamily, member 19 (Tnfrsf19), mRNA [NM_013869]
A_51_P500806	0.974544	1.06828	Exosc8	Mus musculus 10 days neonate cerebellum cDNA, RIKEN full-length enriched library, clone:B930042L20 product:unclassifiable, full insert sequence [AK047257]
A_51_P328769	0.931368	1.10716	Rnf20	Mus musculus ring finger protein 20 (Rnf20), mRNA [NM_182999]
A_52_P360515	0.969678	1.06174	Celsr2	Mus musculus cadherin EGF LAG seven-pass G-type receptor 2 (Celsr2), transcript variant 1, mRNA [NM_017392]
A_51_P279437	0.926239	1.09612	Mfsd2	Mus musculus major facilitator superfamily domain containing 2 (Mfsd2), mRNA [NM_029662]
A_51_P328239	1.05026	0.970633	Polr3b	Mus musculus polymerase (RNA) III (DNA directed) polypeptide B (Polr3b), mRNA [NM_027423]
A_52_P555957	1.04362	0.97046	Il7r	Mus musculus interleukin 7 receptor (Il7r), mRNA [NM_008372]
A_52_P1020291	1.07867	0.93089	Gyk	Mus musculus 16 days neonate thymus cDNA, RIKEN full-length enriched library, clone:A130030N17 product:unclassifiable, full insert sequence [AK037633]
A_52_P137378	0.953719	1.04992	Prkaa2	Mus musculus protein kinase, AMP-activated, alpha 2 catalytic subunit (Prkaa2), mRNA [NM_178143]

## Sheet: Downregulated_gene_list
Genes that displayed 2-fold or lower down-regulation (log base 2 ≤ -1) in two Ip6k1-/- MEF lines (KOa and KOb) compared with the average expression in two Ip6k1+/+ MEF lines (WTavg) are listed. In case of duplicate Agilent Probes for the same Gene Symbol, only the probe showing greater down-regulation is listed.
Agilent Probe Name	Fold Change (KOa/WTavg)	Fold Change (KOb/WTavg)	Gene Symbol (NCBI)	Description of the gene
A_51_P213766	-7.25638	-7.19001	Ihpk1	Mus musculus inositol hexaphosphate kinase 1 (Ihpk1), mRNA [NM_013785]
A_51_P398766	-6.68742	-6.63376	Gbp1	Mus musculus guanylate nucleotide binding protein 1 (Gbp1), mRNA [NM_010259]
A_52_P365925	-6.4713	-6.54348	TC1686295	RNRPYL43 ribosomal protein {Rattus norvegicus} (exp=-1; wgp=0; cg=0), partial (87%) [TC1686295]
A_51_P108659	-6.05863	-6.00804	Pon1	Mus musculus paraoxonase 1 (Pon1), mRNA [NM_011134]
A_52_P99110	-5.67092	-5.61593	Klra10	Mus musculus killer cell lectin-like receptor subfamily A, member 10 (Klra10), mRNA [NM_008459]
A_52_P567219	-5.33351	-5.52197	EG632412	PREDICTED: Mus musculus similar to alpha-1-B glycoprotein (LOC632412), mRNA [XM_906497]
A_52_P648524	-6.06715	-4.64793	Dio3	Mus musculus deiodinase, iodothyronine type III (Dio3), mRNA [NM_172119]
A_52_P418791	-8.04304	-1.40878	Rbp1	Mus musculus retinol binding protein 1, cellular (Rbp1), mRNA [NM_011254]
A_52_P295432	-2.4542	-6.47746	Cxcl5	Mus musculus chemokine (C-X-C motif) ligand 5 (Cxcl5), mRNA [NM_009141]
A_51_P443403	-2.57665	-6.32071	Smoc1	Mus musculus SPARC related modular calcium binding 1 (Smoc1), mRNA [NM_022316]
A_52_P175845	-4.25718	-4.5029	TC1626265	AB116655 beta1,3-N-acetylgalactosaminyltransferase {Mus musculus} (exp=-1; wgp=0; cg=0), partial (25%) [TC1626265]
A_52_P64356	-4.04985	-4.70901	Sparcl1	Mus musculus SPARC-like 1 (mast9, hevin) (Sparcl1), mRNA [NM_010097]
A_51_P425047	-3.42752	-5.05628	Srpx2	Mus musculus sushi-repeat-containing protein, X-linked 2 (Srpx2), transcript variant 1, mRNA [NM_026838]
A_52_P132102	-4.2591	-4.19961	C630013B14Rik	Mus musculus adult male hippocampus cDNA, RIKEN full-length enriched library, clone:C630014M08 product:unclassifiable, full insert sequence [AK083106]
A_52_P981697	-4.12163	-4.04717	C330011K17Rik	Mus musculus RIKEN cDNA C330011K17 gene (C330011K17Rik), mRNA [NM_177712]
A_51_P405912	-2.22895	-5.83408	Lmcd1	Mus musculus LIM and cysteine-rich domains 1 (Lmcd1), mRNA [NM_144799]
A_51_P134533	-1.97636	-5.98007	S100a16	Mus musculus S100 calcium binding protein A16 (S100a16), mRNA [NM_026416]
A_52_P253179	-2.6131	-5.01752	Igfbp3	Mus musculus insulin-like growth factor binding protein 3 (Igfbp3), mRNA [NM_008343]
A_51_P374752	-1.66536	-5.74307	Rbp4	Mus musculus retinol binding protein 4, plasma (Rbp4), mRNA [NM_011255]
A_52_P110489	-3.75512	-3.60039	Satb1	Mus musculus 0 day neonate thymus cDNA, RIKEN full-length enriched library, clone:A430104A14 product:special AT-rich sequence binding protein 1, full insert sequence. [AK040502]
A_52_P17446	-3.72449	-3.63048	TC1662444	Q47CD0_DECAR (Q47CD0) Inner-membrane translocator, partial (5%) [TC1662444]
A_51_P463536	-3.70766	-3.63729	Meox1	Mus musculus mesenchyme homeobox 1 (Meox1), mRNA [NM_010791]
A_52_P486260	-2.80909	-4.3934	Prelp	Mus musculus proline arginine-rich end leucine-rich repeat (Prelp), mRNA [NM_054077]
A_51_P140742	-4.10847	-3.08934	Islr	Mus musculus immunoglobulin superfamily containing leucine-rich repeat (Islr), mRNA [NM_012043]
A_51_P426270	-1.10274	-6.04489	Mgp	Mus musculus matrix Gla protein (Mgp), mRNA [NM_008597]
A_52_P409769	-2.51889	-4.47474	Mrvi1	Mus musculus MRV integration site 1 (Mrvi1), mRNA [NM_194464]
A_51_P361906	-3.40656	-3.55442	1110014J01Rik	Mus musculus RIKEN cDNA 1110014J01 gene (1110014J01Rik), mRNA [NM_029101]
A_52_P642488	-3.89745	-3.05892	Kcnk1	Mus musculus potassium channel, subfamily K, member 1 (Kcnk1), mRNA [NM_008430]
A_51_P101985	-3.51333	-3.42723	Ccdc85a	Mus musculus 0 day neonate lung cDNA, RIKEN full-length enriched library, clone:E030022J11 product:weakly similar to HEPATITIS DELTA ANTIGEN INTERACTING PROTEIN A [Homo sapiens], full insert sequence. [AK087049]
A_52_P6442	-4.61433	-2.3237	Pknox2	Mus musculus Pbx/knotted 1 homeobox 2 (Pknox2), transcript variant 2, mRNA [NM_001029838]
A_51_P395686	-3.59504	-3.28601	5830405M20Rik	Mus musculus adult male thymus cDNA, RIKEN full-length enriched library, clone:5830405M20 product:similar to RIBOSOMAL PROTEIN S6 (FRAGMENT) [Sus scrofa], full insert sequence [AK017899]
A_51_P384136	-2.7122	-4.16562	Arsi	Mus musculus arylsulfatase i, mRNA (cDNA clone IMAGE:3991175), partial cds. [BC020108]
A_51_P358037	-2.33148	-4.53988	Abi3bp	Mus musculus ABI gene family, member 3 (NESH) binding protein, mRNA (cDNA clone IMAGE:4982180), partial cds. [BC026627]
A_51_P135416	-3.31446	-3.49976	Mpped2	Mus musculus 12 days embryo whole body cDNA, RIKEN full-length enriched library, clone:E970015H02 product:hypothetical Metallophosphoesterase containing protein, full insert sequence. [AK165186]
A_51_P195244	-5.69289	-1.08169	Mfap4	Mus musculus microfibrillar-associated protein 4 (Mfap4), mRNA [NM_029568]
A_52_P472324	-1.97966	-4.7928	Slpi	Mus musculus secretory leukocyte peptidase inhibitor (Slpi), mRNA [NM_011414]
A_52_P90364	-3.08597	-3.64383	Ifi27	Mus musculus interferon, alpha-inducible protein 27 (Ifi27), mRNA [NM_029803]
A_52_P98531	-3.26252	-3.3957	Nlrp6	Mus musculus NLR family, pyrin domain containing 6 (Nlrp6), mRNA [NM_001081389]
A_51_P133792	-1.10611	-5.516	Lmo6	Mus musculus LIM domain only 6 (Lmo6), mRNA [NM_175097]
A_52_P592135	-3.18578	-3.42101	Olfr1288	Mus musculus olfactory receptor 1288 (Olfr1288), mRNA [NM_146400]
A_52_P564706	-3.31384	-3.25153	Sfrp1	Mus musculus secreted frizzled-related sequence protein 1 (Sfrp1), mRNA [NM_013834]
A_51_P493234	-3.365	-3.19135	Cp	Mus musculus ceruloplasmin (Cp), transcript variant 2, mRNA [NM_007752]
A_52_P370225	-3.36855	-3.16556	C8g	Mus musculus complement component 8, gamma subunit (C8g), mRNA [NM_027062]
A_52_P286350	-3.00158	-3.48325	Sh2d1b1	Mus musculus SH2 domain protein 1B1 (Sh2d1b1), mRNA [NM_012009]
A_51_P507051	-2.19649	-4.27408	Bhlhb5	Mus musculus basic helix-loop-helix domain containing, class B5 (Bhlhb5), mRNA [NM_021560]
A_52_P40837	-3.25625	-3.20521	Rnf170	Mus musculus adult retina cDNA, RIKEN full-length enriched library, clone:A930024N16 product:hypothetical RING finger domain, C3HC4 structure containing protein, full insert sequence. [AK044579]
A_51_P171883	-2.61211	-3.8429	Palmd	Mus musculus palmdelphin (Palmd), mRNA [NM_023245]
A_52_P493099	-3.24688	-3.17069	Ift140	Mus musculus mRNA for mKIAA0590 protein [AK129167]
A_51_P183051	-2.0444	-4.36181	Upb1	Mus musculus ureidopropionase, beta (Upb1), mRNA [NM_133995]
A_51_P423578	-4.09771	-2.27874	Slfn2	Mus musculus schlafen 2 (Slfn2), mRNA [NM_011408]
A_52_P466147	-3.05383	-3.31739	Rarres2	Mus musculus retinoic acid receptor responder (tazarotene induced) 2 (Rarres2), mRNA [NM_027852]
A_51_P370640	-3.19302	-3.13299	Zcchc5	Mus musculus zinc finger, CCHC domain containing 5 (Zcchc5), mRNA [NM_199468]
A_52_P57622	-3.20064	-3.12493	8430416H19Rik	Mus musculus RIKEN cDNA 8430416H19 gene (8430416H19Rik), mRNA [NM_198636]
A_51_P451052	-5.38818	-0.919019	Pgm5	Mus musculus phosphoglucomutase 5 (Pgm5), mRNA [NM_175013]
A_52_P629487	-1.49543	-4.80461	Selenbp1	Mus musculus selenium binding protein 1 (Selenbp1), mRNA [NM_009150]
A_51_P513181	-3.17026	-3.11933	Pdss2	Mus musculus 6 days neonate head cDNA, RIKEN full-length enriched library, clone:5430420P03 product:weakly similar to CANDIDATE TUMOR SUPPRESSOR PROTEIN [Homo sapiens], full insert sequence. [AK017329]
A_51_P258409	-1.40676	-4.87415	Hey1	Mus musculus hairy/enhancer-of-split related with YRPW motif 1 (Hey1), mRNA [NM_010423]
A_52_P8324	-2.48962	-3.75212	Tmem178	Mus musculus transmembrane protein 178 (Tmem178), mRNA [NM_026516]
A_52_P899620	-3.13802	-3.06932	Ccnb2-ps	Mus musculus 10 days neonate medulla oblongata cDNA, RIKEN full-length enriched library, clone:B830028C07 product:unclassifiable, full insert sequence [AK140448]
A_51_P151493	-3.13063	-3.06678	Barx1	Mus musculus BarH-like homeobox 1 (Barx1), mRNA [NM_007526]
A_51_P413803	-3.94843	-2.22795	D530049N12Rik	Mus musculus 13 days embryo stomach cDNA, RIKEN full-length enriched library, clone:D530049N12 product:hypothetical protein, full insert sequence. [AK021319]
A_51_P159453	-3.07677	-3.06128	Serpina3n	Mus musculus serine (or cysteine) peptidase inhibitor, clade A, member 3N (Serpina3n), mRNA [NM_009252]
A_52_P332486	-3.10374	-3.01179	Ptprz1	Mus musculus protein tyrosine phosphatase, receptor type Z, polypeptide 1 (Ptprz1), mRNA [NM_001081306]
A_51_P431018	-1.54734	-4.52718	Selenbp2	Mus musculus selenium binding protein 2 (Selenbp2), mRNA [NM_019414]
A_51_P456113	-1.35173	-4.69634	9930013L23Rik	Mus musculus adult male medulla oblongata cDNA, RIKEN full-length enriched library, clone:6330404C01 product:hypothetical protein, full insert sequence. [AK018112]
A_51_P302831	-4.63816	-1.39901	Dbc1	Mus musculus deleted in bladder cancer 1 (human) (Dbc1), mRNA [NM_019967]
A_51_P472531	-2.99994	-3.03499	Arsk	Mus musculus arylsulfatase K (Arsk), mRNA [NM_029847]
A_52_P189707	-2.73325	-3.30072	Camk2a	Mus musculus calcium/calmodulin-dependent protein kinase II alpha (Camk2a), transcript variant 2, mRNA [NM_177407]
A_51_P217218	-3.03596	-2.99241	Il6	Mus musculus interleukin 6 (Il6), mRNA [NM_031168]
A_52_P199922	-3.04863	-2.95801	TC1697243	Q9QYM3_MOUSE (Q9QYM3) Mus musculus DNA, L1 element insertion in intron 3 of Mitf gene, partial (6%) [TC1697243]
A_51_P432958	-2.76591	-3.23252	Podn	Mus musculus podocan (Podn), mRNA [NM_172874]
A_52_P3276	-3.99031	-1.99305	6330406I15Rik	Mus musculus RIKEN cDNA 6330406I15 gene (6330406I15Rik), mRNA [NM_027519]
A_52_P1028683	-2.99734	-2.91177	C230047L17Rik	Mus musculus 0 day neonate cerebellum cDNA, RIKEN full-length enriched library, clone:C230047L17 product:unclassifiable, full insert sequence. [AK082405]
A_51_P515883	-2.12033	-3.77958	Plac8	Mus musculus placenta-specific 8 (Plac8), mRNA [NM_139198]
A_52_P183368	-4.89082	-0.980323	Tbx3	Mus musculus T-box 3 (Tbx3), transcript variant 1, mRNA [NM_011535]
A_52_P512201	-3.37656	-2.45946	Sp110	Mus musculus Sp110 nuclear body protein (Sp110), mRNA [NM_175397]
A_52_P399902	-2.9455	-2.87697	Trim23	Mus musculus adult male medulla oblongata cDNA, RIKEN full-length enriched library, clone:6330516O20 product:tripartite motif protein 23, full insert sequence. [AK018217]
A_52_P303176	-2.7981	-3.02134	1810037I17Rik	Mus musculus RIKEN cDNA 1810037I17 gene (1810037I17Rik), mRNA [NM_024461]
A_52_P1113	-2.87724	-2.8176	Ighv1-2	PREDICTED: Mus musculus similar to Ig heavy chain V region VH558 A1/A4 precursor (LOC238428), mRNA [XM_138327]
A_51_P506356	-2.13107	-3.55821	Aldh3b1	Mus musculus aldehyde dehydrogenase 3 family, member B1 (Aldh3b1), mRNA [NM_026316]
A_52_P463154	-2.86256	-2.79389	Olfr309	Mus musculus olfactory receptor 309 (Olfr309), mRNA [NM_001011866]
A_51_P449824	-2.46284	-3.1749	4933417E01Rik	Mus musculus adult male testis cDNA, RIKEN full-length enriched library, clone:4933417E01 product:hypothetical protein, full insert sequence [AK016842]
A_52_P301821	-2.36136	-3.26541	D0H4S114	Mus musculus DNA segment, human D4S114 (D0H4S114), mRNA [NM_053078]
A_51_P126258	-2.74971	-2.87106	Pcdhga1	Mus musculus protocadherin gamma subfamily A, 1 (Pcdhga1), mRNA [NM_033584]
A_52_P498441	-2.82651	-2.76008	Oprm1	Mus musculus mu opioid receptor variant 110222 mRNA, partial cds. [AF062752]
A_51_P215475	-2.80932	-2.74628	Ptprb	Mus musculus protein tyrosine phosphatase, receptor type, B (Ptprb), mRNA [NM_029928]
A_52_P633439	-2.69798	-2.79734	6720456H09Rik	Mus musculus 12 days embryo male wolffian duct includes surrounding region cDNA, RIKEN full-length enriched library, clone:6720456H09 product:hypothetical protein, full insert sequence. [AK020129]
A_51_P114462	-3.31949	-2.17043	Ccl17	Mus musculus chemokine (C-C motif) ligand 17 (Ccl17), mRNA [NM_011332]
A_52_P307739	-1.99953	-3.48855	Sox2	Mus musculus SRY-box containing gene 2 (Sox2), mRNA [NM_011443]
A_52_P235347	-3.49672	-1.99081	Fgf21	Mus musculus fibroblast growth factor 21 (Fgf21), mRNA [NM_020013]
A_52_P542860	-2.35814	-3.11181	Btbd9	Mus musculus BTB (POZ) domain containing 9 (Btbd9), mRNA [NM_172618]
A_51_P434041	-2.7659	-2.69681	C030019F02Rik	Mus musculus RIKEN cDNA C030019F02 gene (C030019F02Rik), mRNA [NM_021426]
A_51_P339417	-2.76794	-2.66385	Heyl	Mus musculus hairy/enhancer-of-split related with YRPW motif-like (Heyl), mRNA [NM_013905]
A_51_P478569	-3.24075	-2.18223	Adamtsl1	Mus musculus ADAMTS-like 1 (Adamtsl1), transcript variant 2, mRNA [NM_172542]
A_52_P66833	-2.74555	-2.6688	NAP057310-1
A_52_P9425	-2.78694	-2.61319	TC1653161	Q4RVF4_TETNG (Q4RVF4) Chromosome 15 SCAF14992, whole genome shotgun sequence, partial (10%) [TC1653161]
A_51_P118868	-2.72853	-2.66225	Olfr1055	Mus musculus olfactory receptor 1055 (Olfr1055), mRNA [NM_147021]
A_51_P381421	-2.74926	-2.63211	AK036484	Mus musculus adult male bone cDNA, RIKEN full-length enriched library, clone:9830116E10 product:unclassifiable, full insert sequence. [AK036484]
A_51_P381060	-2.69685	-2.6417	Pilrb1	Mus musculus paired immunoglobin-like type 2 receptor beta 1 (Pilrb1), mRNA [NM_133209]
A_52_P787767	-2.6984	-2.62725	AK087304	Mus musculus 0 day neonate lung cDNA, RIKEN full-length enriched library, clone:E030042P07 product:unclassifiable, full insert sequence. [AK087304]
A_51_P317141	-1.59551	-3.72562	Col2a1	Mus musculus procollagen, type II, alpha 1 (Col2a1), mRNA [NM_031163]
A_52_P1060609	-2.67746	-2.587	AK087779	Mus musculus 2 days pregnant adult female ovary cDNA, RIKEN full-length enriched library, clone:E330019N24 product:unclassifiable, full insert sequence. [AK087779]
A_51_P151958	-2.65348	-2.56793	ENSMUSG00000073645	Mus musculus, clone IMAGE:5068496, mRNA, partial cds [BC025933]
A_52_P550147	-1.60284	-3.60956	Sned1	Mus musculus sushi, nidogen and EGF-like domains 1 (Sned1), mRNA [NM_172463]
A_51_P521304	-2.36334	-2.84178	Klhl13	Mus musculus kelch-like 13 (Drosophila) (Klhl13), mRNA [NM_026167]
A_52_P192462	-2.62977	-2.57396	Rims1	Mus musculus regulating synaptic membrane exocytosis 1, mRNA (cDNA clone IMAGE:6530608), complete cds. [BC055294]
A_51_P292736	-2.63878	-2.5643	Cd72	Mus musculus CD72 antigen (Cd72), mRNA [NM_007654]
A_51_P466270	-3.40027	-1.77888	Heph	Mus musculus hephaestin (Heph), transcript variant 1, mRNA [NM_010417]
A_52_P255300	-2.60842	-2.54063	6430511F03	Mus musculus adult male olfactory brain cDNA, RIKEN full-length enriched library, clone:6430511F03 product:unclassifiable, full insert sequence [AK032250]
A_51_P486554	-2.62452	-2.52369	Taar1	Mus musculus trace amine-associated receptor 1 (Taar1), mRNA [NM_053205]
A_51_P384402	-2.59817	-2.54479	Dll4	Mus musculus delta-like 4 (Drosophila) (Dll4), mRNA [NM_019454]
A_51_P254019	-2.59952	-2.53553	AU040829	Mus musculus 0 day neonate lung cDNA, RIKEN full-length enriched library, clone:E030044H19 product:weakly similar to RICH1B PROTEIN [Homo sapiens], full insert sequence. [AK053220]
A_52_P385384	-2.59663	-2.53048	ENSMUST00000097963	Olfactory receptor GA_x5J8B7TT63N-1148-873 (Fragment). [Source:Uniprot/SPTREMBL;Acc:Q8K514] [ENSMUST00000097963]
A_52_P128134	-1.58519	-3.5368	Foxd1	Mus musculus forkhead box D1 (Foxd1), mRNA [NM_008242]
A_52_P536961	-2.82263	-2.27833	Tmed8	Mus musculus transmembrane emp24 domain containing 8 (Tmed8), mRNA [NM_001033475]
A_52_P488908	-2.3754	-2.72346	Hes7	Mus musculus hairy and enhancer of split 7 (Drosophila) (Hes7), mRNA [NM_033041]
A_51_P101787	-1.90843	-3.18777	Hapln1	Mus musculus hyaluronan and proteoglycan link protein 1 (Hapln1), mRNA [NM_013500]
A_51_P131840	-2.57456	-2.52151	Cst12	Mus musculus adult male testis cDNA, RIKEN full-length enriched library, clone:1700006F03 product:CYSTATIN TE-1 homolog [Rattus norvegicus], full insert sequence. [AK005670]
A_52_P218458	-2.57117	-2.51073	Nrxn3	Mus musculus neurexin III (Nrxn3), mRNA [NM_172544]
A_52_P360963	-2.64574	-2.42943	Prr12	Mus musculus proline rich 12, mRNA (cDNA clone IMAGE:5036822), complete cds. [BC025846]
A_52_P547612	-2.56743	-2.49559	Tmem30b	Mus musculus transmembrane protein 30B (Tmem30b), mRNA [NM_178715]
A_52_P593379	-2.01594	-3.0355	Pax9	Mus musculus paired box gene 9 (Pax9), mRNA [NM_011041]
A_51_P114616	-1.91388	-3.12777	Batf	Mus musculus basic leucine zipper transcription factor, ATF-like (Batf), mRNA [NM_016767]
A_51_P187750	-2.20665	-2.79736	Lincr	Mus musculus lung-inducible neuralized-related C3HC4 RING domain protein (Lincr), mRNA [NM_153408]
A_51_P165027	-2.52309	-2.47338	Pygo1	Mus musculus pygopus 1 (Pygo1), mRNA [NM_028116]
A_52_P414282	-2.06134	-2.93072	Cgn	Mus musculus cingulin, mRNA (cDNA clone IMAGE:4953919), partial cds. [BC064474]
A_52_P835421	-2.31528	-2.66379	AK037961	Mus musculus 16 days neonate thymus cDNA, RIKEN full-length enriched library, clone:A130067J18 product:unclassifiable, full insert sequence. [AK037961]
A_51_P142989	-2.71288	-2.26218	2810487A22Rik	Mus musculus RIKEN cDNA 2810487A22 gene (2810487A22Rik), mRNA [NM_001080941]
A_52_P180130	-2.06168	-2.91058	Itgbl1	Mus musculus integrin, beta-like 1 (Itgbl1), mRNA [NM_145467]
A_52_P1067724	-2.50572	-2.44978	AK034311	Mus musculus adult male diencephalon cDNA, RIKEN full-length enriched library, clone:9330175O04 product:unclassifiable, full insert sequence. [AK034311]
A_52_P41506	-2.57837	-2.37469	NAP030437-1
A_51_P283016	-2.03842	-2.90557	Slc1a6	Mus musculus solute carrier family 1 (high affinity aspartate/glutamate transporter), member 6 (Slc1a6), mRNA [NM_009200]
A_52_P852662	-2.4984	-2.43279	A_52_P852662
A_51_P372059	-2.49005	-2.41684	AK044315	Mus musculus adult retina cDNA, RIKEN full-length enriched library, clone:A930007D05 product:unclassifiable, full insert sequence. [AK044315]
A_52_P460767	-2.641	-2.2613	Fmo5	Mus musculus flavin containing monooxygenase 5 (Fmo5), mRNA [NM_010232]
A_51_P213666	-1.19654	-3.69299	Psma8	Mus musculus ES cells cDNA, RIKEN full-length enriched library, clone:2410072D24 product:PROTEASOME SUBUNIT ALPHA TYPE 7 (EC 3.4.25.1) (PROTEASOME SUBUNIT ALPHA 4) homolog [Carassius auratus], full insert sequence. [AK010717]
A_52_P502754	-2.47012	-2.40657	Ampd3	Mus musculus AMP deaminase 3 (Ampd3), mRNA [NM_009667]
A_52_P655687	-2.48323	-2.37191	Egfl6	Mus musculus EGF-like-domain, multiple 6 (Egfl6), mRNA [NM_019397]
A_51_P323812	-2.4768	-2.36671	Slc6a12	Mus musculus solute carrier family 6 (neurotransmitter transporter, betaine/GABA), member 12 (Slc6a12), mRNA [NM_133661]
A_52_P401535	-2.45758	-2.38418	Cd209d	Mus musculus CD209d antigen (Cd209d), mRNA [NM_130904]
A_52_P430322	-2.45141	-2.38385	ENSMUST00000101383	PREDICTED: Mus musculus hypothetical protein LOC670427 (LOC670427), mRNA [XM_981227]
A_51_P266128	-2.44364	-2.3905	AK034373	Mus musculus adult male diencephalon cDNA, RIKEN full-length enriched library, clone:9330184G17 product:unclassifiable, full insert sequence. [AK034373]
A_51_P309988	-1.00124	-3.81781	Gprc5c	Mus musculus G protein-coupled receptor, family C, group 5, member C (Gprc5c), mRNA [NM_147217]
A_51_P365152	-2.43618	-2.38048	Hs3st1	Mus musculus heparan sulfate (glucosamine) 3-O-sulfotransferase 1 (Hs3st1), mRNA [NM_010474]
A_51_P334104	-3.53355	-1.28261	Dcn	Mus musculus decorin (Dcn), mRNA [NM_007833]
A_51_P153423	-1.1433	-3.66806	Fndc1	Mus musculus fibronectin type III domain containing 1 (Fndc1), mRNA [NM_001081416]
A_51_P178903	-2.43608	-2.36866	Kcnk10	Mus musculus 12 days embryo head cDNA, RIKEN full-length enriched library, clone:3010005K24 product:POTASSIUM CHANNEL SUBFAMILY K MEMBER 10 (OUTWARD RECTIFYING POTASSIUM CHANNEL PROTEIN TREK-2) (TREK-2 K+ CHANNEL SUBUNIT) homolog [Rattus norvegicus],...
A_52_P311263	-2.43528	-2.36807	Lonrf2	Mus musculus adult male hippocampus cDNA, RIKEN full-length enriched library, clone:2900060P06 product:hypothetical protein, full insert sequence. [AK013739]
A_51_P272283	-2.23592	-2.5667	Cmbl	Mus musculus carboxymethylenebutenolidase-like (Pseudomonas) (Cmbl), mRNA [NM_181588]
A_51_P328522	-2.4208	-2.37482	Olfr1106	Mus musculus olfactory receptor 1106 (Olfr1106), mRNA [NM_146752]
A_52_P102207	-2.42551	-2.36918	Hnt	BY718203 RIKEN full-length enriched, 11 days embryo head Mus musculus cDNA clone 6230410L23 5'. [BY718203]
A_51_P180603	-2.1958	-2.59726	Olfr77	Mus musculus olfactory receptor 77 (Olfr77), mRNA [NM_146339]
A_51_P517020	-2.50655	-2.2861	AV075202	AV075202 AV075202 Mus musculus stomach C57BL/6J adult Mus musculus cDNA clone 2210012H21, mRNA sequence [AV075202]
A_52_P499907	-2.4294	-2.36148	Kcnj1	Mus musculus potassium inwardly-rectifying channel, subfamily J, member 1 (Kcnj1), mRNA [NM_019659]
A_51_P287198	-2.43115	-2.34228	Krt23	Mus musculus keratin 23 (Krt23), mRNA [NM_033373]
A_51_P372819	-2.17462	-2.5411	Ptgis	Mus musculus prostaglandin I2 (prostacyclin) synthase (Ptgis), mRNA [NM_008968]
A_51_P481721	-2.3845	-2.32571	Sult1d1	Mus musculus sulfotransferase family 1D, member 1 (Sult1d1), mRNA [NM_016771]
A_52_P127130	-2.38514	-2.32043	Msr1	Mus musculus macrophage scavenger receptor 1 (Msr1), mRNA [NM_031195]
A_51_P200564	-2.23008	-2.47366	A_51_P200564
A_52_P440836	-1.12943	-3.57062	Egr3	Mus musculus adult male hippocampus cDNA, RIKEN full-length enriched library, clone:C630040P19 product:early growth response 3, full insert sequence [AK141603]
A_52_P569998	-1.51672	-3.18067	Cdsn	Mus musculus corneodesmosin (Cdsn), mRNA [NM_001008424]
A_51_P262131	-2.56314	-2.12775	Olfr1443	Mus musculus olfactory receptor 1443 (Olfr1443), mRNA [NM_146698]
A_51_P493522	-1.96146	-2.71107	Kazald1	Mus musculus Kazal-type serine peptidase inhibitor domain 1 (Kazald1), mRNA [NM_178929]
A_52_P214673	-2.3633	-2.30899	4931429P17Rik	Mus musculus adult male testis cDNA, RIKEN full-length enriched library, clone:4931429P17 product:hypothetical protein, full insert sequence. [AK016490]
A_52_P538400	-2.36677	-2.30291	Olfr811	Mus musculus olfactory receptor 811 (Olfr811), mRNA [NM_146552]
A_52_P105537	-1.15788	-3.50773	Nov	Mus musculus nephroblastoma overexpressed gene (Nov), mRNA [NM_010930]
A_52_P631307	-1.39637	-3.2498	Ypel4	Mus musculus 10 days neonate cortex cDNA, RIKEN full-length enriched library, clone:A830009I03 product:unclassifiable, full insert sequence. [AK043577]
A_51_P292008	-2.35983	-2.28306	Gpx3	Mus musculus glutathione peroxidase 3 (Gpx3), transcript variant 2, mRNA [NM_008161]
A_52_P684087	-2.25414	-2.38241	Atoh7	PREDICTED: Mus musculus atonal homolog 7 (Drosophila) (Atoh7), mRNA [XM_975249]
A_51_P240723	-1.65434	-2.976	1700022A21Rik	PREDICTED: Mus musculus RIKEN cDNA 1700022A21 gene (1700022A21Rik), mRNA [XM_131911]
A_52_P413646	-3.18496	-1.43424	Bmp6	Mus musculus bone morphogenetic protein 6 (Bmp6), mRNA [NM_007556]
A_51_P117087	-2.14446	-2.46641	Kcnip1	Mus musculus Kv channel-interacting protein 1 (Kcnip1), mRNA [NM_027398]
A_51_P369657	-2.33737	-2.27281	AK083533	Mus musculus 9 days embryo whole body cDNA, RIKEN full-length enriched library, clone:D030041L05 product:unclassifiable, full insert sequence. [AK083533]
A_52_P746887	-2.33703	-2.26743	AK038753	Mus musculus adult male hypothalamus cDNA, RIKEN full-length enriched library, clone:A230060C23 product:unclassifiable, full insert sequence. [AK038753]
A_52_P126403	-3.0419	-1.55927	Tmem26	Mus musculus transmembrane protein 26 (Tmem26), mRNA [NM_177794]
A_52_P907974	-2.3168	-2.25397	AK083754	Mus musculus 9 days embryo whole body cDNA, RIKEN full-length enriched library, clone:D030074P20 product:unclassifiable, full insert sequence [AK083754]
A_51_P138939	-2.19313	-2.37683	Robo4	Mus musculus roundabout homolog 4 (Drosophila) (Robo4), mRNA [NM_028783]
A_51_P452576	-2.10403	-2.45336	Zfp459	Mus musculus zinc finger protein 459 (Zfp459), mRNA [NM_177811]
A_51_P268697	-1.00228	-3.55421	Slc1a3	Mus musculus solute carrier family 1 (glial high affinity glutamate transporter), member 3 (Slc1a3), mRNA [NM_148938]
A_52_P245962	-2.30521	-2.23614	Ces1	Mus musculus carboxylesterase 1 (Ces1), mRNA [NM_021456]
A_51_P176396	-2.31432	-2.22153	4631427C17Rik	Mus musculus brain cDNA, clone MNCb-5555. [AB041551]
A_51_P497768	-2.1174	-2.40206	A530057A03Rik	Mus musculus RIKEN cDNA A530057A03 gene (A530057A03Rik), mRNA [NM_001081089]
A_52_P519191	-2.86784	-1.63276	Dio3as	Mus musculus type 3 deiodinase antisense (Dio3as) mRNA, partial sequence; alternatively spliced [AY283181]
A_51_P376238	-3.08743	-1.41095	Serping1	Mus musculus serine (or cysteine) peptidase inhibitor, clade G, member 1 (Serping1), mRNA [NM_009776]
A_52_P381484	-1.00783	-3.49038	Spon2	Mus musculus spondin 2, extracellular matrix protein (Spon2), mRNA [NM_133903]
A_51_P406193	-2.29189	-2.19109	Tmhs	Mus musculus adult male diencephalon cDNA, RIKEN full-length enriched library, clone:9330179O15 product:hypothetical protein, full insert sequence [AK020389]
A_52_P500979	-2.27803	-2.18988	Pcsk1	Mus musculus proprotein convertase subtilisin/kexin type 1 (Pcsk1), mRNA [NM_013628]
A_52_P531140	-2.30527	-2.16262	Hemt1	Mus musculus hematopoietic cell transcript 1 (Hemt1), mRNA [NM_010416]
A_51_P429567	-2.09241	-2.37465	Lmod1	Mus musculus leiomodin 1 (smooth muscle) (Lmod1), mRNA [NM_053106]
A_52_P675157	-3.06404	-1.39543	Acp5	Mus musculus acid phosphatase 5, tartrate resistant (Acp5), mRNA [NM_007388]
A_52_P572063	-2.27064	-2.18284	C230072F16Rik	Mus musculus adult male hippocampus cDNA, RIKEN full-length enriched library, clone:C630012L18 product:unclassifiable, full insert sequence [AK049932]
A_51_P394210	-3.30963	-1.14081	Fap	Mus musculus fibroblast activation protein (Fap), mRNA [NM_007986]
A_52_P465022	-2.44679	-2.0032	Sema5a	Mus musculus sema domain, seven thrombospondin repeats (type 1 and type 1-like), transmembrane domain (TM) and short cytoplasmic domain, (semaphorin) 5A (Sema5a), mRNA [NM_009154]
A_51_P290914	-2.2635	-2.18474	3110070M22Rik	Mus musculus RIKEN cDNA 3110070M22 gene (3110070M22Rik), mRNA [NM_026084]
A_51_P172889	-2.24647	-2.18248	Shank1	PREDICTED: Mus musculus SH3 [XM_894241]
A_51_P394441	-2.2504	-2.17131	Olfr67	Mus musculus olfactory receptor 67 (Olfr67), mRNA [NM_013619]
A_51_P505530	-2.17828	-2.22379	Tnxb	Mus musculus tenascin XB (Tnxb), mRNA [NM_031176]
A_51_P184006	-0.932099	-3.46349	Cpxm2	Mus musculus carboxypeptidase X 2 (M14 family) (Cpxm2), mRNA [NM_018867]
A_52_P510592	-2.23018	-2.16323	Adamts2	Mus musculus mRNA for mKIAA4060 protein [AK220464]
A_51_P112932	-2.07754	-2.30809	Entpd2	Mus musculus ectonucleoside triphosphate diphosphohydrolase 2 (Entpd2), mRNA [NM_009849]
A_52_P289173	-1.00463	-3.38032	C130021I20Rik	Riken cDNA C130021I20 gene [Source:MarkerSymbol;Acc:MGI:3639863] [ENSMUST00000065087]
A_52_P618912	-2.28757	-2.08859	Bhlhb3	Mus musculus basic helix-loop-helix domain containing, class B3 (Bhlhb3), mRNA [NM_024469]
A_52_P135736	-2.38138	-1.98416	Neurl	Mus musculus neuralized-like homolog (Drosophila) (Neurl), mRNA [NM_021360]
A_51_P359800	-1.51083	-2.85131	Clec11a	Mus musculus C-type lectin domain family 11, member a (Clec11a), mRNA [NM_009131]
A_51_P240421	-2.85315	-1.4893	Pcdhb14	Mus musculus protocadherin beta 14 (Pcdhb14), mRNA [NM_053139]
A_52_P310511	-2.34996	-1.98798	Car6	Mus musculus carbonic anhydrase 6 (Car6), mRNA [NM_009802]
A_52_P227190	-2.19414	-2.14008	Olfr1420	Mus musculus olfactory receptor 1420 (Olfr1420), mRNA [NM_146410]
A_51_P268469	-2.79434	-1.53454	Pcdhb19	Mus musculus protocadherin beta 19 (Pcdhb19), mRNA [NM_053144]
A_51_P451799	-1.11193	-3.21175	Espn	Mus musculus espin (Espn), transcript variant 6, mRNA [NM_019585]
A_51_P173043	-2.62675	-1.68881	Egr2	Mus musculus early growth response 2 (Egr2), mRNA [NM_010118]
A_52_P995740	-1.9519	-2.35288	AK045016	Mus musculus 9.5 days embryo parthenogenote cDNA, RIKEN full-length enriched library, clone:B130019H15 product:unclassifiable, full insert sequence. [AK045016]
A_51_P362483	-2.53555	-1.76119	Slc43a1	Mus musculus solute carrier family 43, member 1 (Slc43a1), transcript variant 1, mRNA [NM_001081349]
A_51_P502119	-2.42953	-1.86692	F11	Mus musculus coagulation factor XI (F11), mRNA [NM_028066]
A_51_P457244	-2.1578	-2.13621	Xlr4b	Mus musculus X-linked lymphocyte-regulated 4B (Xlr4b), mRNA [NM_021365]
A_51_P439062	-2.16442	-2.10879	AK086600	Mus musculus 15 days embryo head cDNA, RIKEN full-length enriched library, clone:D930040C03 product:unclassifiable, full insert sequence. [AK086600]
A_52_P305876	-2.16377	-2.10531	Hbb-bh1	Mus musculus hemoglobin Z, beta-like embryonic chain (Hbb-bh1), mRNA [NM_008219]
A_51_P384187	-1.55009	-2.71834	Cxcl15	Mus musculus chemokine (C-X-C motif) ligand 15 (Cxcl15), mRNA [NM_011339]
A_51_P316871	-1.83571	-2.42007	Srpx	Mus musculus sushi-repeat-containing protein (Srpx), mRNA [NM_016911]
A_52_P532982	-1.69092	-2.55831	Gdf15	Mus musculus growth differentiation factor 15 (Gdf15), mRNA [NM_011819]
A_51_P517075	-1.78686	-2.46174	Serpinf1	Mus musculus serine (or cysteine) peptidase inhibitor, clade F, member 1 (Serpinf1), mRNA [NM_011340]
A_51_P268944	-1.03203	-3.20721	Itga1	Mus musculus adult male aorta and vein cDNA, RIKEN full-length enriched library, clone:A530028I17 product:integrin alpha 1, full insert sequence. [AK040830]
A_51_P235977	-1.84335	-2.39556	4933401F05Rik	Mus musculus adult male testis cDNA, RIKEN full-length enriched library, clone:4933401F05 product:hypothetical Serine proteases, trypsin family containing protein, full insert sequence [AK016601]
A_51_P200667	-1.08788	-3.14845	Clmn	Mus musculus calmin (Clmn), transcript variant 1, mRNA [NM_053155]
A_51_P222337	-1.55393	-2.67572	Rspo2	Mus musculus R-spondin 2 homolog (Xenopus laevis) (Rspo2), mRNA [NM_172815]
A_52_P362245	-1.79562	-2.4311	Med28	Mus musculus mediator of RNA polymerase II transcription, subunit 28 homolog (yeast) (Med28), mRNA [NM_025895]
A_51_P362429	-2.28647	-1.93446	Myh11	Mus musculus myosin, heavy polypeptide 11, smooth muscle (Myh11), mRNA [NM_013607]
A_52_P98537	-1.99203	-2.22646	Olfr1196	Mus musculus olfactory receptor 1196 (Olfr1196), mRNA [NM_146464]
A_51_P142196	-1.38841	-2.82975	H19	Mus musculus H19 fetal liver mRNA, mRNA (cDNA clone MGC:35822 IMAGE:3592592), complete cds. [BC025150]
A_52_P560728	-2.02477	-2.17802	Serhl	Mus musculus serine hydrolase-like (Serhl), mRNA [NM_023475]
A_51_P499599	-2.78711	-1.4058	Osr2	Mus musculus odd-skipped related 2 (Drosophila) (Osr2), mRNA [NM_054049]
A_51_P484998	-2.12767	-2.06408	Hgf	Mus musculus hepatocyte growth factor (Hgf), mRNA [NM_010427]
A_51_P518462	-2.12987	-2.05597	Etaa1	Mus musculus adult male diencephalon cDNA, RIKEN full-length enriched library, clone:9330159D13 product:weakly similar to ETAA16 PROTEIN [Homo sapiens], full insert sequence [AK034138]
A_52_P456007	-1.78035	-2.39776	EG382275	Mus musculus predicted gene, EG382275 (EG382275), mRNA [NM_001025607]
A_52_P238027	-2.53831	-1.63979	Lyzs	Mus musculus lysozyme (Lyzs), mRNA [NM_017372]
A_52_P5454	-1.60365	-2.5568	Cd248	Mus musculus CD248 antigen, endosialin (Cd248), mRNA [NM_054042]
A_52_P579531	-2.18594	-1.97419	Pdlim3	Mus musculus PDZ and LIM domain 3 (Pdlim3), mRNA [NM_016798]
A_52_P104155	-2.10749	-2.0451	G430022H21Rik	Mus musculus mRNA for mKIAA1627 protein [AK129409]
A_51_P477128	-2.1096	-2.03978	Gpr20	Mus musculus G protein-coupled receptor 20 (Gpr20), mRNA [NM_173365]
A_51_P106538	-1.45745	-2.68755	Htra3	Mus musculus HtrA serine peptidase 3 (Htra3), transcript variant 1, mRNA [NM_030127]
A_52_P200059	-2.1072	-2.02156	Lrriq1	PREDICTED: Mus musculus gene model 1557, (NCBI) (LOC380658), mRNA [XM_358399]
A_51_P355629	-2.10457	-2.02354	Gas2	Mus musculus growth arrest specific 2 (Gas2), mRNA [NM_008087]
A_52_P586944	-2.16758	-1.9543	Bmpr1b	Mus musculus bone morphogenetic protein receptor, type 1B (Bmpr1b), mRNA [NM_007560]
A_52_P529374	-2.90807	-1.20194	D230005D02Rik	Mus musculus RIKEN cDNA D230005D02 gene (D230005D02Rik), mRNA [NM_172813]
A_52_P829408	-2.08688	-2.01821	Igl-V1	Mus musculus adult male small intestine cDNA, RIKEN full-length enriched library, clone:2010007E08 product:immunoglobulin lambda chain, variable 1, full insert sequence. [AK008145]
A_51_P161890	-1.18638	-2.89866	Fcgrt	Mus musculus Fc receptor, IgG, alpha chain transporter (Fcgrt), mRNA [NM_010189]
A_52_P242194	-2.07619	-2.00253	Tube1	Mus musculus 0 day neonate thymus cDNA, RIKEN full-length enriched library, clone:A430025D19 product:hypothetical protein, full insert sequence. [AK039886]
A_52_P248013	-2.01553	-2.05064	4833446K15Rik	Mus musculus RIKEN cDNA 4833446K15 gene (4833446K15Rik), mRNA [NM_001081328]
A_52_P598885	-1.94042	-2.10037	Slc16a4	Mus musculus solute carrier family 16 (monocarboxylic acid transporters), member 4 (Slc16a4), mRNA [NM_146136]
A_51_P156196	-2.05028	-1.98745	Olfr604	Mus musculus olfactory receptor 604 (Olfr604), mRNA [NM_147070]
A_52_P335064	-1.48088	-2.55562	Mustn1	Mus musculus musculoskeletal, embryonic nuclear protein 1 (Mustn1), mRNA [NM_181390]
A_51_P139716	-0.934235	-3.0934	BB146404	Mus musculus expressed sequence BB146404 (BB146404), mRNA [NM_178908]
A_51_P337523	-2.03771	-1.97511	Adcy2	Mus musculus adenylate cyclase 2 (Adcy2), mRNA [NM_153534]
A_52_P309381	-2.05501	-1.95242	Cfh	Mus musculus complement component factor h (Cfh), mRNA [NM_009888]
A_51_P392303	-1.63729	-2.36292	Lrrn3	Mus musculus leucine rich repeat protein 3, neuronal (Lrrn3), mRNA [NM_010733]
A_51_P277683	-2.03054	-1.95562	Ms4a1	Mouse CD20 cell surface protein mRNA, complete cds. [M62541]
A_51_P392654	-2.17274	-1.81267	Tulp1	Mus musculus tubby like protein 1 (Tulp1), mRNA [NM_021478]
A_51_P182362	-2.02371	-1.95948	Cyp2b10	Mus musculus cytochrome P450, family 2, subfamily b, polypeptide 10 (Cyp2b10), transcript variant 1, mRNA [NM_009998]
A_52_P192596	-1.53285	-2.444	Gpr98	Mus musculus G protein-coupled receptor 98 (Gpr98), mRNA [NM_054053]
A_51_P343356	-2.14417	-1.82862	Isoc2b	Mus musculus isochorismatase domain containing 2b (Isoc2b), mRNA [NM_026158]
A_52_P173442	-1.31055	-2.65178	4933413A10Rik	Mus musculus adult male testis cDNA, RIKEN full-length enriched library, clone:4933413A10 product:hypothetical Sulfotransferase containing protein, full insert sequence [AK030181]
A_51_P497152	-1.80257	-2.15838	Fgf9	Mus musculus fibroblast growth factor 9 (Fgf9), mRNA [NM_013518]
A_52_P374839	-1.82304	-2.13197	Atp6v1g2	Mus musculus ATPase, H+ transporting, lysosomal V1 subunit G2 (Atp6v1g2), mRNA [NM_023179]
A_52_P531204	-2.00888	-1.93982	6330411D24Rik	Mus musculus adult male medulla oblongata cDNA, RIKEN full-length enriched library, clone:6330411D24 product:unclassifiable, full insert sequence [AK018156]
A_52_P715388	-2.00882	-1.93987	AK083690	Mus musculus 9 days embryo whole body cDNA, RIKEN full-length enriched library, clone:D030067L12 product:hypothetical protein, full insert sequence. [AK083690]
A_51_P240986	-1.45307	-2.49534	Plekhg6	Mus musculus pleckstrin homology domain containing, family G (with RhoGef domain) member 6 (Plekhg6), mRNA [NM_198604]
A_52_P36847	-1.61893	-2.32648	Cpz	Mus musculus carboxypeptidase Z (Cpz), mRNA [NM_153107]
A_52_P195809	-1.19669	-2.74765	Bdh2	Mus musculus 3-hydroxybutyrate dehydrogenase, type 2 (Bdh2), mRNA [NM_027208]
A_52_P368780	-2.01786	-1.92312	NAP029185-1
A_52_P562612	-1.98773	-1.94959	Srd5a1	Mus musculus ES cells cDNA, RIKEN full-length enriched library, clone:C330028G16 product:inferred: 3-OXO-5-ALPHA-STEROID 4-DEHYDROGENASE 1 (EC 1.3.99.5) (STEROID 5-ALPHA-REDUCTASE 1) (SR TYPE 1). [Ra, full insert sequence. [AK082819]
A_51_P398621	-2.17927	-1.75142	Cacnb4	Mus musculus calcium channel, voltage-dependent, beta 4 subunit (Cacnb4), transcript variant 2, mRNA [NM_146123]
A_51_P307721	-1.81068	-2.11971	Cbln1	Mus musculus cerebellin 1 precursor protein (Cbln1), mRNA [NM_019626]
A_51_P199249	-2.54067	-1.38485	Olfr272	Mus musculus olfactory receptor 272 (Olfr272), mRNA [NM_146839]
A_52_P598492	-2.0176	-1.90741	ENSMUST00000050565	RNA binding motif protein 20 [Source:MarkerSymbol;Acc:MGI:1920963] [ENSMUST00000050565]
A_51_P337101	-1.20924	-2.71445	Rnf43	Mus musculus ring finger protein 43 (Rnf43), mRNA [NM_172448]
A_51_P102438	-1.98828	-1.93237	Ugt2b37	Mus musculus UDP glucuronosyltransferase 2 family, polypeptide B37 (Ugt2b37), mRNA [NM_053215]
A_51_P210814	-1.81951	-2.10092	Nudt18	Mus musculus nudix (nucleoside diphosphate linked moiety X)-type motif 18 (Nudt18), mRNA [NM_153136]
A_51_P271425	-2.02944	-1.8807	Lhfpl4	Mus musculus lipoma HMGIC fusion partner-like protein 4 (Lhfpl4), mRNA [NM_177763]
A_52_P683413	-2.19003	-1.7189	F3	Mus musculus coagulation factor III (F3), mRNA [NM_010171]
A_51_P116465	-1.9828	-1.92172	1700092E16Rik	Mus musculus adult male testis cDNA, RIKEN full-length enriched library, clone:1700092E16 product:unclassifiable, full insert sequence. [AK007040]
A_51_P406931	-1.9777	-1.91501	Olfr722	Mus musculus olfactory receptor 722 (Olfr722), mRNA [NM_146494]
A_51_P237327	-1.54758	-2.34379	Olfr1509	Mus musculus olfactory receptor 1509 (Olfr1509), mRNA [NM_020514]
A_51_P196581	-1.99064	-1.89672	Olfr920	Mus musculus olfactory receptor 920 (Olfr920), mRNA [NM_146787]
A_51_P199987	-1.98935	-1.89706	Gucy1a3	Mus musculus guanylate cyclase 1, soluble, alpha 3 (Gucy1a3), mRNA [NM_021896]
A_52_P446457	-1.9857	-1.89935	CJ068215	PREDICTED: Mus musculus similar to G6f protein (LOC433099), mRNA [XM_484627]
A_52_P474089	-1.93571	-1.94207	Capn6	Mus musculus calpain 6 (Capn6), mRNA [NM_007603]
A_51_P201672	-1.96902	-1.90508	ENSMUST00000066614	Adult male testis cDNA, RIKEN full-length enriched library, clone:1700009P10 product:hypothetical Serine-rich region containing protein, full insert sequence. [Source:Uniprot/SPTREMBL;Acc:Q8C1R7] [ENSMUST00000066614]
A_51_P232682	-1.68938	-2.18282	Ccrl2	Mus musculus chemokine (C-C motif) receptor-like 2 (Ccrl2), mRNA [NM_017466]
A_52_P337126	-1.68771	-2.17797	Bves	Mus musculus blood vessel epicardial substance (Bves), mRNA [NM_024285]
A_52_P241214	-1.97967	-1.88531	NAP071547-1
A_51_P281009	-1.95574	-1.90212	0910001A06Rik	Mus musculus adult male testis cDNA, RIKEN full-length enriched library, clone:4931410M24 product:unclassifiable, full insert sequence [AK029846]
A_51_P305583	-2.79298	-1.05817	Sp100	Mus musculus nuclear antigen Sp100 (Sp100), mRNA [NM_013673]
A_52_P62727	-1.95302	-1.88557	B230319C09Rik	Mus musculus 18-day embryo whole body cDNA, RIKEN full-length enriched library, clone:1190020E20 product:hypothetical protein, full insert sequence. [AK075695]
A_52_P443578	-1.94873	-1.8887	Dpp4	Mus musculus dipeptidylpeptidase 4 (Dpp4), mRNA [NM_010074]
A_52_P563375	-1.97434	-1.8479	Lgals2	Mus musculus lectin, galactose-binding, soluble 2 (Lgals2), mRNA [NM_025622]
A_51_P291417	-2.3338	-1.48471	Thbd	Mus musculus thrombomodulin (Thbd), mRNA [NM_009378]
A_51_P269166	-1.68351	-2.13401	Mmp19	Mus musculus matrix metallopeptidase 19 (Mmp19), mRNA [NM_021412]
A_52_P629895	-1.93783	-1.87265	Adh1	Mus musculus alcohol dehydrogenase 1 (class I) (Adh1), mRNA [NM_007409]
A_52_P48218	-1.94552	-1.85606	Tdrd1	Mus musculus tudor domain containing 1 (Tdrd1), transcript variant 3, mRNA [NM_001002241]
A_52_P731206	-1.92712	-1.87271	AK050863	Mus musculus 9 days embryo whole body cDNA, RIKEN full-length enriched library, clone:D030026P09 product:unclassifiable, full insert sequence. [AK050863]
A_52_P203404	-1.93398	-1.86514	Ttc24	Mus musculus tetratricopeptide repeat domain 24 (Ttc24), mRNA [NM_172526]
A_51_P382912	-2.884	-0.912737	Slc2a10	Mus musculus solute carrier family 2 (facilitated glucose transporter), member 10 (Slc2a10), mRNA [NM_130451]
A_51_P478132	-1.8941	-1.90205	2210019G11Rik	Mus musculus adult male stomach cDNA, RIKEN full-length enriched library, clone:2210019G11 product:unclassifiable, full insert sequence. [AK008754]
A_51_P421538	-2.81014	-0.971162	C80638	Mus musculus expressed sequence C80638 (C80638), mRNA [NM_178877]
A_51_P218548	-1.92244	-1.85759	Stt3b	Mus musculus adult male testis cDNA, RIKEN full-length enriched library, clone:4933427C01 product:hypothetical Arginine-rich region containing protein, full insert sequence. [AK016943]
A_52_P644434	-1.92129	-1.85568	AK041774	Mus musculus 3 days neonate thymus cDNA, RIKEN full-length enriched library, clone:A630036H11 product:unclassifiable, full insert sequence. [AK041774]
A_52_P541095	-2.04382	-1.72916	Unc5a	Mus musculus unc-5 homolog A (C. elegans) (Unc5a), mRNA [NM_153131]
A_52_P28844	-2.86375	-0.907699	Nrap	Mus musculus nebulin-related anchoring protein (Nrap), transcript variant 2, mRNA [NM_008733]
A_51_P237307	-1.89224	-1.87032	Plekhg1	Mus musculus mRNA for mKIAA1209 protein [AK122468]
A_52_P590781	-0.946716	-2.80965	1200015N20Rik	Mus musculus RIKEN cDNA 1200015N20 gene (1200015N20Rik), mRNA [NM_024244]
A_52_P60194	-1.89807	-1.85803	C4bp	Mus musculus complement component 4 binding protein (C4bp), mRNA [NM_007576]
A_52_P1195522	-1.92209	-1.83282	4930465K12Rik	BY715054 RIKEN full-length enriched, adult male testis Mus musculus cDNA clone 4930465K12 5'. [BY715054]
A_51_P442746	-2.09927	-1.65491	Lgr4	Mus musculus leucine-rich repeat-containing G protein-coupled receptor 4 (Lgr4), mRNA [NM_172671]
A_52_P305683	-1.91624	-1.83745	C920005C14Rik	Mus musculus RIKEN cDNA C920005C14 gene (C920005C14Rik), mRNA [NM_177391]
A_52_P116018	-1.14334	-2.60966	Aldh3b2	PREDICTED: Mus musculus aldehyde dehydrogenase 3 family, member B2 (Aldh3b2), mRNA [XM_129134]
A_51_P188033	-1.90822	-1.8424	4930549C01Rik	Mus musculus RIKEN cDNA 4930549C01 gene (4930549C01Rik), mRNA [NM_026300]
A_51_P451759	-2.51321	-1.21101	Rab3il1	Mus musculus RAB3A interacting protein (rabin3)-like 1, mRNA (cDNA clone MGC:28059 IMAGE:3708973), complete cds. [BC020147]
A_51_P204740	-2.10966	-1.61197	Cd34	Mus musculus CD34 antigen (Cd34), mRNA [NM_133654]
A_51_P399593	-1.88207	-1.82741	AK043186	Mus musculus 7 days neonate cerebellum cDNA, RIKEN full-length enriched library, clone:A730065M21 product:unclassifiable, full insert sequence. [AK043186]
A_51_P219918	-1.8992	-1.80867	6330530A05Rik	Mus musculus RIKEN cDNA 6330530A05 gene (6330530A05Rik), mRNA [NM_172383]
A_52_P507214	-2.42866	-1.27796	Mmp9	Mus musculus matrix metallopeptidase 9 (Mmp9), mRNA [NM_013599]
A_52_P259365	-1.87827	-1.82542	Tas2r130	Mus musculus taste receptor, type 2, member 130 (Tas2r130), mRNA [NM_199156]
A_52_P679491	-2.06137	-1.63894	Mrpl3	Mus musculus 2 days pregnant adult female oviduct cDNA, RIKEN full-length enriched library, clone:E230026B07 product:mitochondrial ribosomal protein L3, full insert sequence. [AK054185]
A_52_P544043	-2.04947	-1.64897	Pcsk5	Mus musculus proprotein convertase subtilisin/kexin type 5, mRNA (cDNA clone IMAGE:4036159), complete cds. [BC013068]
A_52_P184855	-1.88123	-1.81671	C130020P16Rik	Mus musculus 16 days embryo head cDNA, RIKEN full-length enriched library, clone:C130020P16 product:unclassifiable, full insert sequence. [AK047907]
A_52_P348250	-1.66321	-2.01657	Klhl29	Mus musculus kelch repeat and BTB (POZ) domain containing 9, mRNA (cDNA clone IMAGE:6405859), partial cds. [BC065168]
A_52_P661	-2.33738	-1.33856	Plxna4	Mus musculus 16 days embryo head cDNA, RIKEN full-length enriched library, clone:C130030P07 product:unclassifiable, full insert sequence [AK081523]
A_52_P500274	-1.87258	-1.80223	TC1655572	Q9Z2P9_MOUSE (Q9Z2P9) Neurotrophin-3 receptor non-catalytic isoform 2, partial (24%) [TC1655572]
A_52_P361007	-1.53105	-2.14163	NAP054962-1
A_51_P465350	-1.67548	-1.99647	Ly86	Mus musculus lymphocyte antigen 86 (Ly86), mRNA [NM_010745]
A_51_P491300	-1.8674	-1.80261	Myo3b	Mus musculus myosin IIIB (Myo3b), mRNA [NM_177376]
A_51_P415293	-1.87158	-1.79744	Nlrp5	Mus musculus NLR family, pyrin domain containing 5 (Nlrp5), transcript variant 1, mRNA [NM_011860]
A_51_P508781	-1.56559	-2.10193	Best1	Mus musculus bestrophin 1 (Best1), mRNA [NM_011913]
A_52_P920818	-1.86361	-1.79535	NAP063937-1
A_51_P299896	-1.29427	-2.34993	Ccl1	Mus musculus chemokine (C-C motif) ligand 1 (Ccl1), mRNA [NM_011329]
A_51_P451374	-1.92029	-1.71749	RP23-211L7.2	Mus musculus developmentally regulated RNA binding protein 1 (Drbp1), mRNA [NM_153405]
A_51_P182572	-1.87065	-1.76652	Phactr1	Mus musculus phosphatase and actin regulator 1 (Phactr1), transcript variant 1, mRNA [NM_198419]
A_52_P461915	-1.85015	-1.78444	1110038D17Rik	Mus musculus adult male aorta and vein cDNA, RIKEN full-length enriched library, clone:A530029A01 product:CDNA FLJ30119 FIS, CLONE BRACE1000070 homolog [Homo sapiens], full insert sequence. [AK040832]
A_51_P243435	-1.63314	-1.99947	Hsd17b1	Mus musculus hydroxysteroid (17-beta) dehydrogenase 1 (Hsd17b1), mRNA [NM_010475]
A_51_P251022	-2.60098	-1.0283	Plscr2	Mus musculus phospholipid scramblase 2 (Plscr2), mRNA [NM_008880]
A_51_P251308	-1.82251	-1.79663	Fbxw2	Mus musculus F-box and WD-40 domain protein 2 (Fbxw2), mRNA [NM_013890]
A_51_P366811	-1.75657	-1.86103	Apod	Mus musculus apolipoprotein D (Apod), mRNA [NM_007470]
A_52_P419679	-1.16176	-2.4548	Serpina3f	Mus musculus serine (or cysteine) peptidase inhibitor, clade A, member 3F (Serpina3f), mRNA [NM_001033335]
A_51_P189105	-1.45632	-2.15673	Ppap2a	Mus musculus (clone HIC-53) hydrogen peroxide-inducible protein mRNA, complete cds [L43371]
A_52_P410685	-1.61947	-1.99155	Krt7	Mus musculus keratin 7 (Krt7), mRNA [NM_033073]
A_51_P137523	-2.64912	-0.961043	Edg3	Mus musculus endothelial differentiation, sphingolipid G-protein-coupled receptor, 3 (Edg3), mRNA [NM_010101]
A_52_P660047	-2.12759	-1.47725	1810034E14Rik	Mus musculus adult male kidney cDNA, RIKEN full-length enriched library, clone:F530007I15 product:hypothetical protein, full insert sequence. [AK143964]
A_51_P222485	-1.82853	-1.77163	4930595L18Rik	Mus musculus adult male testis cDNA, RIKEN full-length enriched library, clone:4930595L18 product:unclassifiable, full insert sequence. [AK019843]
A_51_P239654	-2.02336	-1.57103	Nr4a1	Mus musculus nuclear receptor subfamily 4, group A, member 1 (Nr4a1), mRNA [NM_010444]
A_52_P665240	-1.61028	-1.96583	Krt83	Mus musculus keratin 83 (Krt83), mRNA [NM_001003668]
A_51_P519008	-1.46588	-2.10012	Mkx	Mus musculus mohawk (Mkx), mRNA [NM_177595]
A_52_P331824	-1.633	-1.93294	Nfasc	Mus musculus neurofascin (Nfasc), mRNA [NM_182716]
A_52_P516312	-1.8096	-1.75585	Synpo2l	Mus musculus synaptopodin 2-like (Synpo2l), mRNA [NM_175132]
A_51_P151862	-1.10493	-2.45989	Lims2	Mus musculus LIM and senescent cell antigen like domains 2 (Lims2), mRNA [NM_144862]
A_52_P220176	-2.05553	-1.50396	Dkk3	Mus musculus dickkopf homolog 3 (Xenopus laevis) (Dkk3), mRNA [NM_015814]
A_51_P328266	-1.81853	-1.74088	A330041D05Rik	Mus musculus adult male spinal cord cDNA, RIKEN full-length enriched library, clone:A330041D05 product:unclassifiable, full insert sequence. [AK039416]
A_51_P322658	-1.82456	-1.73446	Plcxd1	Mus musculus phosphatidylinositol-specific phospholipase C, X domain containing 1 (Plcxd1), mRNA [NM_207279]
A_51_P372013	-1.81069	-1.74156	AK036023	Mus musculus 16 days neonate cerebellum cDNA, RIKEN full-length enriched library, clone:9630027N04 product:unclassifiable, full insert sequence. [AK036023]
A_52_P223224	-2.08921	-1.45896	Hsd17b11	Mus musculus ES cells cDNA, RIKEN full-length enriched library, clone:C330027B16 product:hydroxysteroid 17-beta dehydrogenase 11, full insert sequence [AK049355]
A_52_P344949	-1.55344	-1.98757	BC057170	Mus musculus cDNA sequence BC057170 (BC057170), mRNA [NM_172777]
A_51_P212592	-1.99089	-1.54823	E430002G05Rik	Mus musculus RIKEN cDNA E430002G05 gene (E430002G05Rik), mRNA [NM_173749]
A_51_P202596	-1.8995	-1.63836	Sh3tc2	Mus musculus SH3 domain and tetratricopeptide repeats 2 (Sh3tc2), mRNA [NM_172628]
A_52_P81413	-1.79682	-1.73785	Zfhx4	Mus musculus 12 days embryo eyeball cDNA, RIKEN full-length enriched library, clone:D230009H13 product:zinc finger homeodomain 4, full insert sequence. [AK084213]
A_51_P225232	-1.81386	-1.71985	Gsdm2	Mus musculus gasdermin 2 (Gsdm2), mRNA [NM_029727]
A_51_P347673	-1.79453	-1.73637	Kcnj9	Mus musculus adult male testis cDNA, RIKEN full-length enriched library, clone:1700085N21 product:unclassifiable, full insert sequence. [AK007011]
A_51_P357914	-1.79009	-1.73393	Pdc	Mus musculus phosducin (Pdc), mRNA [NM_024458]
A_52_P530042	-1.79464	-1.72664	Abi2	Mus musculus abl-interactor 2 (Abi2), mRNA [NM_198127]
A_52_P14778	-1.79355	-1.72727	Piwil4	Mus musculus 0 day neonate lung cDNA, RIKEN full-length enriched library, clone:E030042M20 product:similar to Hypothetical protein FLJ39518 (piwi) [Homo sapiens], full insert sequence. [AK143022]
A_52_P471812	-1.92102	-1.59916	LOC545342	PREDICTED: Mus musculus similar to SP140 nuclear body protein (predicted) (LOC545342), mRNA [XM_001004177]
A_52_P526607	-1.05422	-2.45839	A730017C20Rik	Mus musculus 16 days embryo head cDNA, RIKEN full-length enriched library, clone:C130066B05 product:hypothetical protein, full insert sequence [AK048493]
A_51_P227239	-1.78707	-1.72296	Olfr380	Mus musculus olfactory receptor 380 (Olfr380), mRNA [NM_147025]
A_51_P267877	-1.55205	-1.95678	Rhbdl3	Mus musculus rhomboid, veinlet-like 3 (Drosophila) (Rhbdl3), mRNA [NM_139228]
A_52_P153522	-1.78074	-1.7203	Crisp4	Mus musculus cysteine-rich secretory protein 4 (Crisp4), mRNA [NM_030033]
A_52_P104738	-1.77307	-1.7273	Galnt14	Mus musculus adult male kidney cDNA, RIKEN full-length enriched library, clone:0610033M06 product:RIKEN cDNA 0610033M06 gene, full insert sequence. [AK002747]
A_51_P457989	-2.29268	-1.20707	Rragd	Mus musculus Ras-related GTP binding D (Rragd), mRNA [NM_027491]
A_51_P276103	-1.50838	-1.98368	BC048403	Mus musculus cDNA sequence BC048403 (BC048403), mRNA [NM_173022]
A_51_P374991	-1.77456	-1.71141	6430701C03Rik	Mus musculus RIKEN cDNA 6430701C03 gene (6430701C03Rik), mRNA [NM_175237]
A_51_P333669	-1.77145	-1.70846	Hrasls	Mus musculus HRAS-like suppressor (Hrasls), mRNA [NM_013751]
A_52_P280658	-1.73645	-1.73983	NAP102794-1
A_52_P209578	-2.00926	-1.46505	Rasip1	Mus musculus 6 days neonate skin cDNA, RIKEN full-length enriched library, clone:A030001D20 product:unclassifiable, full insert sequence [AK037147]
A_51_P184936	-1.37109	-2.10274	Zbp1	Mus musculus Z-DNA binding protein 1 (Zbp1), mRNA [NM_021394]
A_52_P515869	-1.8679	-1.60369	Rgmb	Mus musculus RGM domain family, member B (Rgmb), mRNA [NM_178615]
A_52_P409839	-1.78633	-1.68255	Gfra4	Mus musculus glial cell line derived neurotrophic factor family receptor alpha 4 (Gfra4), mRNA [NM_020014]
A_52_P23716	-2.20844	-1.25837	Tdgf1	Mus musculus teratocarcinoma-derived growth factor (Tdgf1), mRNA [NM_011562]
A_52_P1179854	-2.3274	-1.13246	AK031717	Mus musculus 13 days embryo male testis cDNA, RIKEN full-length enriched library, clone:6030496L02 product:unclassifiable, full insert sequence. [AK031717]
A_51_P377179	-1.7559	-1.70005	1700018A14Rik	Mus musculus adult male testis cDNA, RIKEN full-length enriched library, clone:1700018A14 product:hypothetical protein, full insert sequence. [AK006077]
A_52_P194256	-1.75764	-1.69286	Wnk3	PREDICTED: Mus musculus WNK lysine deficient protein kinase 3, transcript variant 3 (Wnk3), mRNA [XM_909586]
A_51_P305979	-2.17646	-1.26106	Olfr620	Mus musculus olfactory receptor 620 (Olfr620), mRNA [NM_146812]
A_52_P1083948	-1.66579	-1.77129	AK039978	Mus musculus 0 day neonate thymus cDNA, RIKEN full-length enriched library, clone:A430038I10 product:unclassifiable, full insert sequence. [AK039978]
A_51_P268068	-1.62409	-1.81146	Six1	M.musculus Six1 mRNA. [X80339]
A_51_P447229	-1.32002	-2.10478	Adra1a	Mus musculus adrenergic receptor, alpha 1a (Adra1a), mRNA [NM_013461]
A_51_P302520	-1.18323	-2.2413	Myom1	Mus musculus myomesin 1 (Myom1), transcript variant 1, mRNA [NM_010867]
A_51_P231549	-1.76042	-1.66122	Mill2	Mus musculus MHC I like leukocyte 2 (Mill2), transcript variant 2, mRNA [NM_153760]
A_51_P327585	-1.51308	-1.90672	Gstm4	Mus musculus glutathione S-transferase, mu 4 (Gstm4), mRNA [NM_026764]
A_52_P172704	-1.75564	-1.65878	E030011O05Rik	Mus musculus adult male epididymis cDNA, RIKEN full-length enriched library, clone:9230016G08 product:unclassifiable, full insert sequence [AK136643]
A_51_P146760	-1.55199	-1.85509	Pcdhb20	Mus musculus protocadherin beta 20 (Pcdhb20), mRNA [NM_053145]
A_52_P2507	-1.53179	-1.86392	NAP069724-1
A_51_P370458	-1.48351	-1.91151	A030006P16Rik	AGENCOURT_18667722 NIH_MGC_230 Mus musculus cDNA clone IMAGE:30848973 5', mRNA sequence [CK791701]
A_52_P160846	-1.12868	-2.26445	NAP122843-1
A_52_P373852	-1.72801	-1.66433	Foxo3a	Mus musculus adult male hypothalamus cDNA, RIKEN full-length enriched library, clone:A230087I01 product:unclassifiable, full insert sequence. [AK079567]
A_51_P309917	-1.5777	-1.81323	Itga8	Mus musculus integrin alpha 8 (Itga8), mRNA [NM_001001309]
A_51_P184223	-1.48505	-1.90433	Pcdhb7	Mus musculus protocadherin beta 7 (Pcdhb7), mRNA [NM_053132]
A_51_P105554	-1.73098	-1.65632	Crp	Mus musculus C-reactive protein, pentraxin-related (Crp), mRNA [NM_007768]
A_52_P95577	-1.72644	-1.65808	OTTMUSG00000008540	Mus musculus predicted gene, OTTMUSG00000008540 (OTTMUSG00000008540), mRNA [NM_177865]
A_52_P510634	-1.72641	-1.65191	9130227L01Rik	Mus musculus 0 day neonate thymus cDNA, RIKEN full-length enriched library, clone:A430075J01 product:unclassifiable, full insert sequence [AK079812]
A_52_P72831	-1.23616	-2.13856	Tro	Mus musculus trophinin (Tro), transcript variant 3, mRNA [NM_019548]
A_52_P169198	-2.13208	-1.24231	Rdh14	Mus musculus 13 days embryo head cDNA, RIKEN full-length enriched library, clone:3110030G19 product:retinol dehydrogenase 14 (all-trans and 9-cis), full insert sequence [AK014097]
A_51_P469817	-2.20824	-1.16377	A630052E07Rik	Mus musculus adult male aorta and vein cDNA, RIKEN full-length enriched library, clone:A530013A09 product:periostin, osteoblast specific factor, full insert sequence [AK163070]
A_52_P389131	-1.87536	-1.49608	Jam3	Mus musculus 8 days embryo whole body cDNA, RIKEN full-length enriched library, clone:5730470H08 product:junction cell adhesion molecule 3, full insert sequence. [AK017692]
A_52_P51503	-1.71086	-1.65324	Abca9	Mus musculus ATP-binding cassette transporter sub-family A member 9 (Abca9), mRNA [NM_147220]
A_51_P349528	-1.72088	-1.63883	Rnase10	Mus musculus ribonuclease, RNase A family, 10 (non-active) (Rnase10), mRNA [NM_029145]
A_51_P250088	-1.70775	-1.64644	Olfr866	Mus musculus olfactory receptor 866 (Olfr866), mRNA [NM_146558]
A_51_P506045	-2.27086	-1.08276	Pgcp	Mus musculus plasma glutamate carboxypeptidase (Pgcp), mRNA [NM_176073]
A_52_P77093	-2.13052	-1.22091	1600014C10Rik	Mus musculus RIKEN cDNA 1600014C10 gene (1600014C10Rik), transcript variant 2, mRNA [NM_028166]
A_51_P223569	-1.7096	-1.63644	Ddx4	Mus musculus DEAD (Asp-Glu-Ala-Asp) box polypeptide 4 (Ddx4), mRNA [NM_010029]
A_52_P349540	-1.41473	-1.92723	Rnf4	Mus musculus 16 days neonate thymus cDNA, RIKEN full-length enriched library, clone:A130020G03 product:ring finger protein 4, full insert sequence [AK037465]
A_52_P317258	-1.70994	-1.62901	Grip1	Mus musculus adult male spinal cord cDNA, RIKEN full-length enriched library, clone:A330083M20 product:GLUTAMATE RECEPTOR INTERACTING PROTEIN 1A-S, full insert sequence. [AK039673]
A_52_P195735	-1.67758	-1.65473	Olfr1309	Mus musculus olfactory receptor 1309 (Olfr1309), mRNA [NM_146447]
A_51_P140769	-1.07435	-2.25769	Syn3	Mus musculus synapsin III (Syn3), mRNA [NM_013722]
A_51_P328850	-1.69825	-1.63368	Abcc9	Mus musculus ATP-binding cassette, sub-family C (CFTR/MRP), member 9 (Abcc9), transcript variant 2, mRNA [NM_021041]
A_51_P482908	-1.43287	-1.8989	Arrdc4	Mus musculus arrestin domain containing 4 (Arrdc4), transcript variant 2, mRNA [NM_025549]
A_51_P166941	-1.39956	-1.92336	Irak3	Mus musculus interleukin-1 receptor-associated kinase 3 (Irak3), mRNA [NM_028679]
A_51_P260312	-1.17952	-2.13477	4732435N03Rik	Mus musculus RIKEN cDNA 4732435N03 gene (4732435N03Rik), mRNA [NM_172753]
A_51_P436594	-1.23464	-2.07542	1700003E16Rik	Mus musculus adult male testis cDNA, RIKEN full-length enriched library, clone:1700003E16 product:hypothetical protein, full insert sequence. [AK005628]
A_51_P394014	-1.77619	-1.5266	Qprt	Mus musculus quinolinate phosphoribosyltransferase (Qprt), mRNA [NM_133686]
A_52_P158639	-1.68595	-1.59706	AK037821	Mus musculus 16 days neonate thymus cDNA, RIKEN full-length enriched library, clone:A130052K02 product:hypothetical protein, full insert sequence. [AK037821]
A_52_P270916	-1.67232	-1.60579	AK019526	Mus musculus 0 day neonate head cDNA, RIKEN full-length enriched library, clone:4833444C15 product:hypothetical protein, full insert sequence. [AK019526]
A_52_P875343	-1.6769	-1.60114	AK037446	Mus musculus 16 days neonate thymus cDNA, RIKEN full-length enriched library, clone:A130019J20 product:unclassifiable, full insert sequence. [AK037446]
A_52_P358651	-1.41155	-1.85942	Chrnb3	Mus musculus cholinergic receptor, nicotinic, beta polypeptide 3 (Chrnb3), transcript variant 2, mRNA [NM_027454]
A_52_P637988	-1.02806	-2.23867	Slc1a1	Mus musculus solute carrier family 1 (neuronal/epithelial high affinity glutamate transporter, system Xag), member 1 (Slc1a1), mRNA [NM_009199]
A_52_P478025	-1.65286	-1.59313	Smpd3	Mus musculus sphingomyelin phosphodiesterase 3, neutral (Smpd3), mRNA [NM_021491]
A_51_P172475	-1.11212	-2.13149	S100a1	Mus musculus S100 calcium binding protein A1 (S100a1), mRNA [NM_011309]
A_51_P402575	-1.66687	-1.57324	1110012J17Rik	Mus musculus RIKEN cDNA 1110012J17 gene (1110012J17Rik), mRNA [NM_172963]
A_52_P571698	-1.85091	-1.38791	Rrp15	Mus musculus 6 days neonate head cDNA, RIKEN full-length enriched library, clone:5430437H21 product:unclassifiable, full insert sequence. [AK019950]
A_51_P389050	-1.64856	-1.58133	1100001E04Rik	Mus musculus RIKEN cDNA 1100001E04 gene (1100001E04Rik), mRNA [NM_001081123]
A_51_P423000	-1.70381	-1.52377	Adra2a	Mus musculus adrenergic receptor, alpha 2a (Adra2a), mRNA [NM_007417]
A_52_P255618	-1.47071	-1.75621	1810029B16Rik	Mus musculus 12 days embryo eyeball cDNA, RIKEN full-length enriched library, clone:D230007L07 product:hypothetical protein, full insert sequence. [AK051835]
A_51_P365369	-1.64768	-1.57444	Reln	Mus musculus reelin (Reln), mRNA [NM_011261]
A_52_P836062	-1.64338	-1.57826	AK086867	Mus musculus 0 day neonate lung cDNA, RIKEN full-length enriched library, clone:E030006N23 product:unclassifiable, full insert sequence. [AK086867]
A_52_P191210	-1.86243	-1.35762	9530091C08Rik	Mus musculus 10 days neonate skin cDNA, RIKEN full-length enriched library, clone:4732444G10 product:unclassifiable, full insert sequence. [AK028720]
A_52_P317457	-1.16298	-2.0554	AK077350	Mus musculus adult male pituitary gland cDNA, RIKEN full-length enriched library, clone:5330434I02 product:unclassifiable, full insert sequence [AK077350]
A_52_P1140651	-1.64166	-1.57265	AK089588	Mus musculus activated spleen cDNA, RIKEN full-length enriched library, clone:F830003F22 product:unclassifiable, full insert sequence. [AK089588]
A_51_P277006	-1.35383	-1.85932	Chst8	Mus musculus carbohydrate (N-acetylgalactosamine 4-0) sulfotransferase 8 (Chst8), mRNA [NM_175140]
A_52_P149017	-1.64196	-1.56908	4933426K21Rik	Mus musculus adult male testis cDNA, RIKEN full-length enriched library, clone:4933426K21 product:RIKEN cDNA 4933426K21 gene, full insert sequence. [AK016936]
A_52_P305261	-1.64405	-1.56553	Gphn	Mus musculus partial mRNA for gephyrin, exon 13. [AJ278768]
A_51_P403378	-2.09604	-1.10993	Cnr1	Mus musculus cannabinoid receptor 1 (brain) (Cnr1), mRNA [NM_007726]
A_52_P514407	-2.13654	-1.05574	Klra15	Mus musculus killer cell lectin-like receptor, subfamily A, member 15 (Klra15), mRNA [NM_013793]
A_52_P615491	-1.62692	-1.56478	Cntnap5a	Mus musculus contactin associated protein-like 5A (Cntnap5a), mRNA [NM_001077425]
A_52_P440723	-1.67875	-1.50633	Zkscan1	Mus musculus zinc finger with KRAB and SCAN domains 1 (Zkscan1), transcript variant 1, mRNA [NM_133906]
A_52_P995613	-1.62364	-1.55938	AK035075	Mus musculus 12 days embryo embryonic body between diaphragm region and neck cDNA, RIKEN full-length enriched library, clone:9430084B05 product:unclassifiable, full insert sequence. [AK035075]
A_52_P948095	-1.95599	-1.22634	AK086774	Mus musculus 15 days embryo head cDNA, RIKEN full-length enriched library, clone:D930050K13 product:unclassifiable, full insert sequence. [AK086774]
A_52_P963431	-1.62628	-1.55452	AK049651	Mus musculus 12 days embryo spinal cord cDNA, RIKEN full-length enriched library, clone:C530015D24 product:unclassifiable, full insert sequence. [AK049651]
A_51_P519497	-1.62054	-1.55885	4930579C15Rik	Mus musculus RIKEN cDNA 4930579C15 gene (4930579C15Rik), mRNA [NM_027089]
A_52_P531731	-1.61857	-1.55582	Grin3a	Mus musculus adult male olfactory brain cDNA, RIKEN full-length enriched library, clone:6430537F04 product:unclassifiable, full insert sequence. [AK032394]
A_52_P26086	-1.62021	-1.55229	Olfr171	Mus musculus olfactory receptor 171 (Olfr171), mRNA [NM_146958]
A_52_P178866	-1.62499	-1.54522	Lrp3	Mus musculus low density lipoprotein receptor-related protein 3, mRNA (cDNA clone IMAGE:6415734), complete cds. [BC094349]
A_51_P324992	-2.05504	-1.11502	Tnc	Mus musculus 0 day neonate cerebellum cDNA, RIKEN full-length enriched library, clone:C230053B09 product:tenascin C, full insert sequence. [AK048765]
A_51_P417251	-1.9637	-1.1968	6330403K07Rik	Mus musculus RIKEN cDNA 6330403K07 gene (6330403K07Rik), mRNA [NM_134022]
A_51_P419117	-1.46541	-1.69437	Rab15	Mus musculus RAB15, member RAS oncogene family (Rab15), mRNA [NM_134050]
A_52_P184414	-1.55304	-1.59238	BC094274	Mus musculus cDNA sequence BC094274 (BC094274), mRNA [NM_183424]
A_52_P169181	-1.35654	-1.7871	Auts2	Mus musculus autism susceptibility candidate 2 (Auts2), mRNA [NM_177047]
A_52_P523712	-2.08672	-1.05627	Tbx5	Mus musculus T-box 5 (Tbx5), mRNA [NM_011537]
A_51_P398021	-1.59566	-1.54328	Chrna2	Mus musculus cholinergic receptor, nicotinic, alpha polypeptide 2 (neuronal) (Chrna2), mRNA [NM_144803]
A_52_P964651	-1.64163	-1.49679	2310033K02Rik	Mus musculus RIKEN cDNA 2310033K02 gene (2310033K02Rik), mRNA [NM_001080708]
A_52_P42194	-1.86293	-1.27434	Svil	Mus musculus supervillin (Svil), transcript variant 2, mRNA [NM_178046]
A_52_P151256	-1.61131	-1.52436	Mcc	Mus musculus 0 day neonate lung cDNA, RIKEN full-length enriched library, clone:E030003C12 product:unclassifiable, full insert sequence [AK086823]
A_51_P201873	-1.59786	-1.53676	Gpr88	Mus musculus G-protein coupled receptor 88 (Gpr88), mRNA [NM_022427]
A_52_P305061	-1.61546	-1.5182	Stk32a	Mus musculus serine/threonine kinase 32A (Stk32a), mRNA [NM_178749]
A_52_P351378	-1.59227	-1.53994	Gm94	Mus musculus gene model 94, (NCBI) (Gm94), mRNA [NM_001033280]
A_51_P186232	-1.59913	-1.52501	Pof1b	Mus musculus premature ovarian failure 1B (Pof1b), mRNA [NM_181579]
A_51_P436652	-1.80032	-1.31689	Ccl7	Mus musculus chemokine (C-C motif) ligand 7 (Ccl7), mRNA [NM_013654]
A_51_P107807	-1.60523	-1.51058	Olfr586	Mus musculus olfactory receptor 586 (Olfr586), mRNA [NM_147111]
A_51_P186265	-1.50287	-1.61242	Atg4c	Mus musculus NOD-derived CD11c +ve dendritic cells cDNA, RIKEN full-length enriched library, clone:F630118G04 product:APG4 (ATG4) autophagy-related homolog C (S. cerevisiae), full insert sequence [AK170747]
A_51_P444468	-1.60887	-1.50037	2610206B13Rik	Mus musculus adult male corpora quadrigemina cDNA, RIKEN full-length enriched library, clone:B230113H14 product:hypothetical RING finger containing protein, full insert sequence. [AK020974]
A_51_P473383	-1.83414	-1.27499	Odz4	Mus musculus odd Oz/ten-m homolog 4 (Drosophila) (Odz4), mRNA [NM_011858]
A_52_P641684	-2.1149	-0.994095	Nfia	Mus musculus mRNA for mKIAA1439 protein [AK173173]
A_51_P320593	-1.37141	-1.72599	Def6	Mus musculus differentially expressed in FDCP 6 (Def6), mRNA [NM_027185]
A_52_P1100839	-1.58123	-1.51536	AK076765	Mus musculus adult male testis cDNA, RIKEN full-length enriched library, clone:4930440E06 product:unclassifiable, full insert sequence. [AK076765]
A_51_P231184	-1.18177	-1.91352	Anpep	Mus musculus alanyl (membrane) aminopeptidase (Anpep), mRNA [NM_008486]
A_52_P26991	-1.36123	-1.73032	Dclk1	Mus musculus doublecortin-like kinase 1, mRNA (cDNA clone IMAGE:6416546), complete cds. [BC050903]
A_52_P1002648	-1.57764	-1.51307	5430427M07Rik	Mus musculus 6 days neonate head cDNA, RIKEN full-length enriched library, clone:5430427M07 product:unclassifiable, full insert sequence [AK017349]
A_51_P176822	-1.58509	-1.50523	AK086673	Mus musculus 15 days embryo head cDNA, RIKEN full-length enriched library, clone:D930045B15 product:unclassifiable, full insert sequence. [AK086673]
A_51_P396215	-1.57528	-1.51145	ENSMUST00000067307	RIKEN cDNA 6230405M12 gene [Source:MarkerSymbol;Acc:MGI:3045349] [ENSMUST00000067307]
A_51_P283344	-1.58446	-1.49306	1700011H14Rik	Mus musculus RIKEN cDNA 1700011H14 gene (1700011H14Rik), mRNA [NM_025956]
A_52_P278035	-2.13651	-0.939416	ENSMUST00000070019	tenascin C [Source:MarkerSymbol;Acc:MGI:101922] [ENSMUST00000070019]
A_51_P514139	-1.56701	-1.50672	Prdm16	Mus musculus PR domain containing 16 (Prdm16), mRNA [NM_027504]
A_52_P675592	-1.08364	-1.98673	Col6a3	PREDICTED: Mus musculus procollagen, type VI, alpha 3, transcript variant 2 (Col6a3), mRNA [XM_897036]
A_51_P509418	-1.31704	-1.75156	5430440P10Rik	Mus musculus 6 days neonate head cDNA, RIKEN full-length enriched library, clone:5430440P10 product:hypothetical Glutamic acid-rich region containing protein, full insert sequence [AK017418]
A_51_P453158	-1.56943	-1.49525	B830045N13Rik	Mus musculus RIKEN cDNA B830045N13 gene (B830045N13Rik), mRNA [NM_153539]
A_51_P450432	-1.57287	-1.49091	V1re1	Mus musculus vomeronasal 1 receptor, E1 (V1re1), mRNA [NM_134190]
A_52_P445799	-1.55751	-1.5041	Kcnj3	Mus musculus potassium inwardly-rectifying channel, subfamily J, member 3, mRNA (cDNA clone MGC:92970 IMAGE:30543982), complete cds [BC068167]
A_51_P471362	-1.56463	-1.49413	BC038613	Mus musculus cDNA sequence BC038613 (BC038613), mRNA [NM_153784]
A_51_P318580	-1.46515	-1.58503	Myh14	Mus musculus myosin, heavy polypeptide 14 (Myh14), mRNA [NM_028021]
A_52_P300364	-1.49678	-1.55205	C920006C10Rik	Mus musculus 9 days embryo whole body cDNA, RIKEN full-length enriched library, clone:D030063F01 product:unclassifiable, full insert sequence. [AK051060]
A_51_P121485	-1.55818	-1.48991	Olfr355	Mus musculus olfactory receptor 355 (Olfr355), mRNA [NM_146625]
A_52_P147933	-1.43311	-1.61463	AK040046	Mus musculus 0 day neonate thymus cDNA, RIKEN full-length enriched library, clone:A430050J01 product:inferred: thyroid hormone receptor-associated protein complex component TRAP240 {Homo sapiens}, full insert sequence. [AK040046]
A_52_P176608	-1.5594	-1.48757	AF510652	Mus musculus microphthalmia-associated transcription factor (Mitf) mRNA, partial cds [AF510652]
A_52_P1016836	-1.54943	-1.49715	EG639426	PREDICTED: Mus musculus similar to Tetratricopeptide repeat protein 6 (TPR repeat protein 6) (LOC639426), mRNA [XR_003227]
A_51_P322954	-1.51149	-1.5347	AY078069	Mus musculus cDNA sequence AY078069 (AY078069), mRNA [NM_172142]
A_52_P875588	-1.56555	-1.47523	AK047428	Mus musculus 10 days neonate cerebellum cDNA, RIKEN full-length enriched library, clone:B930060H02 product:unclassifiable, full insert sequence. [AK047428]
A_52_P145912	-1.93763	-1.09671	Mylk	Mus musculus myosin, light polypeptide kinase (Mylk), mRNA [NM_139300]
A_51_P167360	-1.12038	-1.90955	Ptpn7	Mus musculus protein tyrosine phosphatase, non-receptor type 7 (Ptpn7), mRNA [NM_177081]
A_51_P235687	-1.40393	-1.62406	Alox5ap	Mus musculus arachidonate 5-lipoxygenase activating protein (Alox5ap), mRNA [NM_009663]
A_52_P819877	-1.1059	-1.91508	AK086516	Mus musculus 15 days embryo head cDNA, RIKEN full-length enriched library, clone:D930033K23 product:unclassifiable, full insert sequence. [AK086516]
A_52_P105458	-1.54106	-1.47979	A430010J10Rik	Mus musculus 0 day neonate thymus cDNA, RIKEN full-length enriched library, clone:A430010J10 product:unclassifiable, full insert sequence [AK039826]
A_52_P240542	-1.20103	-1.81254	Id2	Mus musculus inhibitor of DNA binding 2 (Id2), mRNA [NM_010496]
A_51_P189405	-1.12343	-1.89012	Podxl2	Mus musculus podocalyxin-like 2 (Podxl2), mRNA [NM_176973]
A_51_P501858	-0.939956	-2.07299	Plekha4	Mus musculus pleckstrin homology domain containing, family A (phosphoinositide binding specific) member 4 (Plekha4), mRNA [NM_148927]
A_51_P297185	-1.53569	-1.47488	Dlg2	Mus musculus discs, large homolog 2 (Drosophila) (Dlg2), mRNA [NM_011807]
A_51_P279639	-1.2672	-1.73917	Col6a2	Mus musculus procollagen, type VI, alpha 2 (Col6a2), mRNA [NM_146007]
A_52_P657883	-1.66544	-1.33113	BB258225	BB258225 RIKEN full-length enriched, 7 days neonate cerebellum Mus musculus cDNA clone A730083I03 3'. [BB258225]
A_51_P313397	-1.84112	-1.15446	1700121C10Rik	BY707324 RIKEN full-length enriched, adult male testis Mus musculus cDNA clone 1700121M12 5'. [BY707324]
A_51_P429572	-1.69435	-1.30001	4833420G17Rik	Mus musculus RIKEN cDNA 4833420G17 gene (4833420G17Rik), mRNA [NM_026127]
A_52_P189772	-1.26565	-1.71929	Mpa2l	Mus musculus macrophage activation 2 like (Mpa2l), mRNA [NM_194336]
A_51_P331831	-1.7427	-1.23826	Hvcn1	Mus musculus hydrogen voltage-gated channel 1 (Hvcn1), transcript variant 2, mRNA [NM_028752]
A_51_P207275	-1.52099	-1.45687	4833423E24Rik	Mus musculus adult female vagina cDNA, RIKEN full-length enriched library, clone:9930016C05 product:unclassifiable, full insert sequence [AK036825]
A_52_P403157	-1.62887	-1.3465	Sorbs2	Mus musculus sorbin and SH3 domain containing 2 (Sorbs2), mRNA [NM_172752]
A_52_P1069249	-1.51684	-1.45105	A_52_P1069249
A_51_P502132	-1.66311	-1.30347	Mmp23	Mus musculus matrix metallopeptidase 23 (Mmp23), mRNA [NM_011985]
A_51_P251205	-1.63255	-1.33244	Psd	Mus musculus pleckstrin and Sec7 domain containing (Psd), mRNA [NM_028627]
A_52_P377537	-1.98408	-0.977212	Gabra1	Mus musculus gamma-aminobutyric acid (GABA-A) receptor, subunit alpha 1 (Gabra1), mRNA [NM_010250]
A_51_P197948	-1.56993	-1.38208	Iws1	Mus musculus IWS1 homolog (S. cerevisiae), mRNA (cDNA clone MGC:93016 IMAGE:30639737), complete cds. [BC068184]
A_52_P389723	-1.5078	-1.44305	AK033359	Mus musculus 16 days embryo lung cDNA, RIKEN full-length enriched library, clone:8430403M24 product:epithelial V-like antigen, full insert sequence. [AK033359]
A_52_P397184	-1.50778	-1.43825	4930448K20Rik	Mus musculus adult male testis cDNA, RIKEN full-length enriched library, clone:4930448K20 product:similar to GLYCERALDEHYDE 3-PHOSPHATE DEHYDROGENASE (EC 1.2.1.12) (GAPDH) [Mus musculus], full insert sequence [AK015422]
A_51_P114577	-1.09508	-1.84791	9130213B05Rik	Mus musculus 0 day neonate head cDNA, RIKEN full-length enriched library, clone:4831433I04 product:Castration induced prostatic apoptosis related protein-1, (CIPAR- 1) homolog [Rattus norvegicus], full insert sequence [AK161172]
A_51_P230589	-1.583	-1.35798	Tnfrsf14	Mus musculus tumor necrosis factor receptor superfamily, member 14 (herpesvirus entry mediator) (Tnfrsf14), mRNA [NM_178931]
A_52_P1027713	-1.36089	-1.57912	Nup98	Mus musculus adult male thymus cDNA, RIKEN full-length enriched library, clone:5830463N04 product:unclassifiable, full insert sequence [AK030935]
A_51_P139320	-1.4908	-1.44542	Pcbd1	Mus musculus pterin 4 alpha carbinolamine dehydratase/dimerization cofactor of hepatocyte nuclear factor 1 alpha (TCF1) 1 (Pcbd1), mRNA [NM_025273]
A_52_P64383	-1.3673	-1.56605	Klf15	Mus musculus Kruppel-like factor 15 (Klf15), mRNA [NM_023184]
A_52_P215597	-1.51251	-1.41462	Lztfl1	Mus musculus leucine zipper transcription factor-like 1 (Lztfl1), mRNA [NM_033322]
A_51_P328202	-1.17399	-1.75231	Daam2	Mus musculus dishevelled associated activator of morphogenesis 2 (Daam2), mRNA [NM_001008231]
A_52_P566325	-1.75659	-1.16813	Ccdc37	Mus musculus adult male corpus striatum cDNA, RIKEN full-length enriched library, clone:C030041G11 product:unclassifiable, full insert sequence. [AK021139]
A_51_P157537	-1.712	-1.20924	Mapkapk3	Mus musculus mitogen-activated protein kinase-activated protein kinase 3 (Mapkapk3), mRNA [NM_178907]
A_52_P764477	-1.08748	-1.83166	EG668139	PREDICTED: Mus musculus similar to very large inducible GTPase 1 isoform A (LOC675624), mRNA [XM_983705]
A_51_P487424	-1.4938	-1.42315	AK078857	Mus musculus adult male colon cDNA, RIKEN full-length enriched library, clone:9030208A05 product:unclassifiable, full insert sequence. [AK078857]
A_51_P454008	-1.50018	-1.40807	Lbp	Mus musculus lipopolysaccharide binding protein (Lbp), mRNA [NM_008489]
A_51_P323531	-1.43029	-1.47302	1700021P22Rik	PREDICTED: Mus musculus RIKEN cDNA 1700021P22 gene, transcript variant 1 (1700021P22Rik), mRNA [XM_133423]
A_51_P475704	-1.87293	-1.03033	Pcdh9	Mus musculus protocadherin 9 (Pcdh9), mRNA [NM_001081377]
A_52_P597002	-1.48831	-1.41238	TC1614082	BC020105 Hps3 protein {Mus musculus} (exp=-1; wgp=0; cg=0), partial (9%) [TC1614082]
A_52_P91274	-1.53699	-1.36041	1700018G05Rik	PREDICTED: Mus musculus RIKEN cDNA 1700018G05 gene (1700018G05Rik), mRNA [XM_988035]
A_51_P217463	-1.48715	-1.40962	Cxcl2	Mus musculus chemokine (C-X-C motif) ligand 2 (Cxcl2), mRNA [NM_009140]
A_51_P479583	-1.24751	-1.6474	AW822216	Mus musculus adult male testis cDNA, RIKEN full-length enriched library, clone:4931417C03 product:hypothetical Immunoglobulin and major histocompatibility complex domain containing protein, full insert sequence [AK029863]
A_52_P188827	-1.59734	-1.2959	Rasgef1b	Mus musculus RasGEF domain family, member 1B (Rasgef1b), transcript variant 2, mRNA [NM_181318]
A_52_P362651	-1.48081	-1.40377	Nrxn1	Mus musculus 16 days neonate thymus cDNA, RIKEN full-length enriched library, clone:A130041O12 product:NEUREXIN 1-ALPHA PRECURSOR (NEUREXIN I-ALPHA) homolog [Rattus norvegicus], full insert sequence. [AK037724]
A_51_P171215	-1.15215	-1.72701	Ereg	Mus musculus epiregulin (Ereg), mRNA [NM_007950]
A_51_P211854	-1.24731	-1.62575	Selp	Mus musculus selectin, platelet (Selp), mRNA [NM_011347]
A_51_P518823	-1.69965	-1.16438	Acsl6	Mus musculus adult male brain UNDEFINED_CELL_LINE cDNA, RIKEN full-length enriched library, clone:M5C1038B08 product:acyl-CoA synthetase long-chain family member 6, full insert sequence [AK147421]
A_51_P335945	-1.09665	-1.76629	Pag1	Mus musculus phosphoprotein associated with glycosphingolipid microdomains 1 (Pag1), mRNA [NM_053182]
A_52_P571832	-1.34221	-1.52063	Hist2h2aa2	Mus musculus adult male stomach cDNA, RIKEN full-length enriched library, clone:2210403F13 product:histone gene complex 2, full insert sequence [AK028129]
A_51_P444158	-1.46573	-1.39601	AK035023	Mus musculus 12 days embryo embryonic body between diaphragm region and neck cDNA, RIKEN full-length enriched library, clone:9430074M08 product:unclassifiable, full insert sequence [AK035023]
A_51_P408649	-1.12882	-1.73244	Tmem46	Mus musculus transmembrane protein 46 (Tmem46), mRNA [NM_145463]
A_52_P915626	-1.38504	-1.47543	AK053873	Mus musculus 0 day neonate eyeball cDNA, RIKEN full-length enriched library, clone:E130317E12 product:unclassifiable, full insert sequence. [AK053873]
A_51_P173656	-1.88994	-0.962446	Tubg2	Mus musculus tubulin, gamma 2 (Tubg2), mRNA [NM_134028]
A_52_P291736	-1.48061	-1.36682	Prkar1b	Mus musculus protein kinase, cAMP dependent regulatory, type I beta (Prkar1b), mRNA [NM_008923]
A_51_P208701	-1.34081	-1.50371	Mterfd2	Mus musculus MTERF domain containing 2 (Mterfd2), mRNA [NM_178051]
A_51_P431543	-1.73453	-1.10243	1700027L20Rik	PREDICTED: Mus musculus RIKEN cDNA 1700027L20 gene (1700027L20Rik), mRNA [XM_487606]
A_52_P931444	-1.44723	-1.38765	AK037830	Mus musculus 16 days neonate thymus cDNA, RIKEN full-length enriched library, clone:A130053A05 product:unclassifiable, full insert sequence. [AK037830]
A_51_P263853	-1.76962	-1.06502	Tspan11	Mus musculus tetraspanin 11 (Tspan11), mRNA [NM_026743]
A_52_P1163494	-0.935822	-1.89635	4930480K23Rik	Mus musculus adult male testis cDNA, RIKEN full-length enriched library, clone:4930480K23 product:unclassifiable, full insert sequence. [AK015602]
A_51_P173692	-1.4559	-1.37532	Lingo4	Mus musculus leucine rich repeat and Ig domain containing 4 (Lingo4), mRNA [NM_177250]
A_51_P315894	-1.45487	-1.37553	1700048B10Rik	Mus musculus adult male testis cDNA, RIKEN full-length enriched library, clone:1700048B10 product:unclassifiable, full insert sequence. [AK006721]
A_51_P235088	-1.46403	-1.36335	Dusp27	Mus musculus dual specificity phosphatase 27 (putative) (Dusp27), mRNA [NM_001033344]
A_52_P556390	-1.44937	-1.37734	A230067G21Rik	Mus musculus RIKEN cDNA A230067G21 gene, mRNA (cDNA clone IMAGE:6410707), partial cds [BC096528]
A_52_P357533	-1.44638	-1.37844	Fgd4	Mus musculus adult male pituitary gland cDNA, RIKEN full-length enriched library, clone:5330406H09 product:similar to ACTIN-BINDING PROTEIN FRABIN-GAMMA [Mus musculus], full insert sequence. [AK030390]
A_51_P147850	-1.86159	-0.962735	Hand2	Mus musculus heart and neural crest derivatives expressed transcript 2 (Hand2), mRNA [NM_010402]
A_51_P276560	-1.12032	-1.69335	Ccl28	Mus musculus chemokine (C-C motif) ligand 28 (Ccl28), mRNA [NM_020279]
A_52_P1170786	-1.41214	-1.39628	TC1756583	Q2HTF6_MEDTR (Q2HTF6) Probable transposase-soybean transposon mariner element Soymar1-related, partial (6%) [TC1756583]
A_52_P323309	-1.43653	-1.3698	NAP049879-1
A_52_P377736	-1.20857	-1.59357	M60510	Mouse beta-D-galactosidase fusion protein mRNA, complete cds. [M60510]
A_52_P762514	-1.43232	-1.36806	Sucla2	Mus musculus adult male testis cDNA, RIKEN full-length enriched library, clone:4930547K18 product:unclassifiable, full insert sequence. [AK016060]
A_52_P172014	-1.43447	-1.36456	ENSMUST00000097647	RIKEN cDNA 9130218E19 gene [Source:MarkerSymbol;Acc:MGI:1924927] [ENSMUST00000097647]
A_52_P352541	-1.80028	-0.995929	ENSMUSG00000075041	Mus musculus adult male testis cDNA, RIKEN full-length enriched library, clone:4930521G09 product:similar to Zinc finger protein (Fragment) [Homo sapiens], full insert sequence. [AK132930]
A_52_P180728	-1.79219	-1.00092	Kbtbd11	Mus musculus kelch repeat and BTB (POZ) domain containing 11, mRNA (cDNA clone MGC:90804 IMAGE:6852896), complete cds. [BC080858]
A_51_P190639	-1.42863	-1.36341	Atp8b4	Mus musculus NOD-derived CD11c +ve dendritic cells cDNA, RIKEN full-length enriched library, clone:F630006B18 product:ATPase, class I, type 8B, member 4, full insert sequence [AK169967]
A_51_P451377	-1.43201	-1.3561	Kng1	Mus musculus kininogen 1 (Kng1), mRNA [NM_023125]
A_52_P645285	-1.54906	-1.23712	TC1666890	COX7C_MOUSE (P17665) Cytochrome c oxidase polypeptide VIIc, mitochondrial precursor , partial (60%) [TC1666890]
A_52_P639028	-1.42505	-1.36103	Myt1l	Mus musculus adult male hippocampus cDNA, RIKEN full-length enriched library, clone:C630034G21 product:myelin transcription factor 1-like, full insert sequence. [AK049967]
A_52_P15461	-1.87154	-0.914209	Il15	Mus musculus interleukin 15 (Il15), mRNA [NM_008357]
A_52_P50305	-1.41225	-1.36854	Hip2	Mus musculus huntingtin interacting protein 2 (Hip2), mRNA [NM_016786]
A_51_P252725	-1.56522	-1.21255	Gpc4	Mus musculus glypican 4 (Gpc4), mRNA [NM_008150]
A_52_P565575	-1.02375	-1.74803	Arhgap20	Mus musculus Rho GTPase activating protein 20 (Arhgap20), mRNA [NM_175535]
A_51_P182794	-0.935124	-1.83053	Tgm2	Mus musculus transglutaminase 2, C polypeptide (Tgm2), mRNA [NM_009373]
A_51_P381618	-1.65324	-1.11238	Pla1a	Mus musculus phospholipase A1 member A (Pla1a), mRNA [NM_134102]
A_51_P421790	-1.58082	-1.17223	Spdef	Mus musculus SAM pointed domain containing ets transcription factor (Spdef), mRNA [NM_013891]
A_51_P370717	-1.41192	-1.34011	Gsc	Mus musculus goosecoid (Gsc), mRNA [NM_010351]
A_52_P267505	-1.6913	-1.05942	Abca8b	Mus musculus ATP-binding cassette, sub-family A (ABC1), member 8b (Abca8b), mRNA [NM_013851]
A_52_P147803	-1.26102	-1.48847	AI428936	Mus musculus expressed sequence AI428936 (AI428936), mRNA [NM_153577]
A_51_P448458	-1.42777	-1.31942	Dnm3	Mus musculus dynamin 3 (Dnm3), mRNA [NM_001038619]
A_52_P1044139	-1.40022	-1.34236	AK048079	Mus musculus 16 days embryo head cDNA, RIKEN full-length enriched library, clone:C130033F06 product:unclassifiable, full insert sequence. [AK048079]
A_51_P188704	-1.32924	-1.40882	Unc13a	Mus musculus ES cells cDNA, RIKEN full-length enriched library, clone:2410078G03 product:Munc13-1 homolog [Rattus norvegicus], full insert sequence. [AK010728]
A_52_P315733	-1.61219	-1.12585	Stc1	Mus musculus stanniocalcin 1 (Stc1), mRNA [NM_009285]
A_52_P641477	-1.63366	-1.10362	Wars2	Mus musculus tryptophanyl tRNA synthetase 2 (mitochondrial) (Wars2), mRNA [NM_027462]
A_52_P379297	-1.40111	-1.33298	3830402I07Rik	Mus musculus RIKEN cDNA 3830402I07 gene (3830402I07Rik), mRNA [NM_001001187]
A_52_P979548	-1.70864	-1.02157	AK036787	Mus musculus adult female vagina cDNA, RIKEN full-length enriched library, clone:9930010A18 product:unclassifiable, full insert sequence. [AK036787]
A_51_P292412	-1.40814	-1.31942	AK052074	Mus musculus 12 days embryo eyeball cDNA, RIKEN full-length enriched library, clone:D230043H11 product:unclassifiable, full insert sequence. [AK052074]
A_51_P158216	-1.40535	-1.32171	Fyco1	Mus musculus FYVE and coiled-coil domain containing 1 (Fyco1), mRNA [NM_148925]
A_51_P241319	-1.40529	-1.32147	Cilp	Mus musculus cartilage intermediate layer protein, nucleotide pyrophosphohydrolase (Cilp), mRNA [NM_173385]
A_52_P576348	-1.39127	-1.33302	Dcst2	PREDICTED: Mus musculus DC-STAMP domain containing 2 (LOC329702), mRNA [XM_283860]
A_51_P367763	-1.16835	-1.55439	Peli2	Mus musculus pellino 2 (Peli2), mRNA [NM_033602]
A_52_P554007	-1.34386	-1.37861	Rabl2a	Mus musculus RAB, member of RAS oncogene family-like 2A (Rabl2a), mRNA [NM_026817]
A_51_P185575	-1.00993	-1.71126	Adamtsl4	Mus musculus ADAMTS-like 4 (Adamtsl4), mRNA [NM_144899]
A_51_P164845	-1.58125	-1.13543	Sh3md4	Mus musculus SH3 multiple domains 4 (Sh3md4), mRNA [NM_172788]
A_52_P210830	-1.16196	-1.55292	Celsr3	Mus musculus cadherin EGF LAG seven-pass G-type receptor 3 (Celsr3), mRNA [NM_080437]
A_51_P271984	-1.40579	-1.30733	Tmem45b	Mus musculus transmembrane protein 45b (Tmem45b), mRNA [NM_144936]
A_51_P195875	-1.29188	-1.41806	Notch4	Mus musculus Notch gene homolog 4 (Drosophila) (Notch4), mRNA [NM_010929]
A_52_P645044	-1.38559	-1.32353	NAP020787-001
A_52_P542645	-1.42399	-1.28275	6720458D17Rik	Mus musculus 12 days embryo male wolffian duct includes surrounding region cDNA, RIKEN full-length enriched library, clone:6720458D17 product:unclassifiable, full insert sequence [AK032822]
A_51_P480709	-1.38932	-1.31535	Ywhaz	Mus musculus tyrosine 3-monooxygenase/tryptophan 5-monooxygenase activation protein, zeta polypeptide (Ywhaz), mRNA [NM_011740]
A_52_P545132	-1.46419	-1.23883	Kcnc2	Mus musculus potassium voltage gated channel, Shaw-related subfamily, member 2 (Kcnc2), mRNA [NM_001025581]
A_51_P326191	-1.14497	-1.55738	Serpina3g	Mus musculus serine (or cysteine) peptidase inhibitor, clade A, member 3G (Serpina3g), mRNA [NM_009251]
A_51_P191572	-1.11403	-1.5875	Olfr411	Mus musculus olfactory receptor 411 (Olfr411), mRNA [NM_146709]
A_51_P211786	-1.38533	-1.31593	Chst13	PREDICTED: Mus musculus RIKEN cDNA 1110067M19 gene (1110067M19Rik), mRNA [XM_978459]
A_52_P564892	-1.40372	-1.29407	TC1753797
A_51_P315785	-1.48029	-1.2155	Tnfaip6	Mus musculus tumor necrosis factor alpha induced protein 6 (Tnfaip6), mRNA [NM_009398]
A_51_P107053	-1.37197	-1.30801	Ubqln3	Mus musculus ubiquilin 3 (Ubqln3), mRNA [NM_198623]
A_52_P1036159	-1.39235	-1.28714	AK050890	Mus musculus 9 days embryo whole body cDNA, RIKEN full-length enriched library, clone:D030030M23 product:unclassifiable, full insert sequence. [AK050890]
A_52_P438170	-1.07105	-1.6082	A230075M04Rik	Mus musculus 13 days embryo heart cDNA, RIKEN full-length enriched library, clone:D330042I16 product:unclassifiable, full insert sequence [AK084787]
A_52_P636427	-1.20599	-1.47172	Pglyrp2	Mus musculus peptidoglycan recognition protein 2 (Pglyrp2), mRNA [NM_021319]
A_51_P481930	-1.17973	-1.49497	Cdh15	Mus musculus cadherin 15 (Cdh15), mRNA [NM_007662]
A_51_P361858	-1.1265	-1.54307	AK003099	Mus musculus adult male heart cDNA, RIKEN full-length enriched library, clone:1010001A17 product:unclassifiable, full insert sequence. [AK003099]
A_52_P250685	-1.14187	-1.52422	Iqck	Mus musculus IQ motif containing K (Iqck), mRNA [NM_001081446]
A_51_P400957	-1.37164	-1.29033	Ankmy1	Mus musculus ankyrin repeat and MYND domain containing 1 (Ankmy1), mRNA [NM_172850]
A_51_P297925	-1.62407	-1.03564	Zc3h12a	Mus musculus zinc finger CCCH type containing 12A (Zc3h12a), mRNA [NM_153159]
A_51_P248160	-1.36456	-1.295	Trim60	Mus musculus tripartite motif-containing 60 (Trim60), mRNA [NM_153097]
A_51_P165500	-1.21222	-1.44542	AK083594	Mus musculus 9 days embryo whole body cDNA, RIKEN full-length enriched library, clone:D030051G13 product:unclassifiable, full insert sequence. [AK083594]
A_51_P372992	-0.938189	-1.71663	4632428N05Rik	Mus musculus RIKEN cDNA 4632428N05 gene (4632428N05Rik), mRNA [NM_028732]
A_51_P268391	-1.1746	-1.46778	Gp2	Mus musculus glycoprotein 2 (zymogen granule membrane) (Gp2), mRNA [NM_025989]
A_51_P273823	-1.34688	-1.29125	Morn3	Mus musculus MORN repeat containing 3 (Morn3), mRNA [NM_029112]
A_52_P410449	-1.02397	-1.6097	Il4i1	Mus musculus interleukin 4 induced 1 (Il4i1), mRNA [NM_010215]
A_51_P382369	-1.48072	-1.15135	Zfp608	Mus musculus zinc finger protein 608 (Zfp608), mRNA [NM_175751]
A_52_P820923	-0.961145	-1.67073	AI605151	AGENCOURT_30257181 NIH_MGC_256 Mus musculus cDNA clone IMAGE:30937931 5', mRNA sequence [CO811088]
A_52_P547390	-0.958873	-1.67263	ENSMUST00000054713	predicted gene, ENSMUSG00000049700 [Source:MarkerSymbol;Acc:MGI:3642636] [ENSMUST00000054713]
A_51_P461040	-1.3035	-1.32501	Crct1	Mus musculus cysteine-rich C-terminal 1 (Crct1), mRNA [NM_028798]
A_52_P102953	-1.34589	-1.28202	2210018M11Rik	Mus musculus 12 days embryo embryonic body between diaphragm region and neck cDNA, RIKEN full-length enriched library, clone:9430090C23 product:similar to GL002 [Homo sapiens], full insert sequence. [AK079153]
A_51_P226645	-1.37228	-1.25012	Cacng2	Mus musculus 10 days neonate cerebellum cDNA, RIKEN full-length enriched library, clone:B930041E13 product:hypothetical protein, full insert sequence [AK047238]
A_52_P466701	-1.57464	-1.04522	1810014F10Rik	Mus musculus RIKEN cDNA 1810014F10 gene (1810014F10Rik), mRNA [NM_026928]
A_51_P474422	-1.16275	-1.45524	Rabl4	Mus musculus RAB, member of RAS oncogene family-like 4 (Rabl4), mRNA [NM_025931]
A_52_P343402	-1.35571	-1.26147	Slc5a4b	Mus musculus solute carrier family 5 (neutral amino acid transporters, system A), member 4b (Slc5a4b), mRNA [NM_023219]
A_52_P540690	-1.05172	-1.56416	NAP055203-1
A_51_P474496	-1.17067	-1.44378	Col6a1	Mus musculus procollagen, type VI, alpha 1 (Col6a1), mRNA [NM_009933]
A_52_P468927	-1.15608	-1.45791	Col24a1	Mus musculus procollagen, type XXIV, alpha 1 (Col24a1), mRNA [NM_027770]
A_52_P683441	-1.39941	-1.2143	Capn5	Mus musculus calpain 5 (Capn5), mRNA [NM_007602]
A_52_P620448	-1.52976	-1.08291	Mab21l1	Mus musculus mab-21-like 1 (C. elegans) (Mab21l1), mRNA [NM_010750]
A_52_P93837	-1.30307	-1.30891	Mme	Mus musculus membrane metallo endopeptidase (Mme), mRNA [NM_008604]
A_52_P674338	-1.60606	-1.00458	Egfr	Mus musculus epidermal growth factor receptor (Egfr), transcript variant 1, mRNA [NM_207655]
A_52_P135216	-1.42556	-1.18414	Pcyt1b	Mus musculus phosphate cytidylyltransferase 1, choline, beta isoform (Pcyt1b), transcript variant 1, mRNA [NM_211138]
A_51_P235123	-1.04189	-1.56447	Nfkbie	Mus musculus nuclear factor of kappa light polypeptide gene enhancer in B-cells inhibitor, epsilon (Nfkbie), mRNA [NM_008690]
A_51_P218910	-1.26374	-1.33912	2410066E13Rik	Mus musculus RIKEN cDNA 2410066E13 gene, mRNA (cDNA clone MGC:30499 IMAGE:4235651), complete cds. [BC042507]
A_52_P247658	-1.35204	-1.24643	C920021A13	Mus musculus 2 days neonate thymus thymic cells cDNA, RIKEN full-length enriched library, clone:C920021A13 product:unclassifiable, full insert sequence [AK083360]
A_52_P1068216	-1.33424	-1.26271	AK051522	Mus musculus 12 days embryo spinal ganglion cDNA, RIKEN full-length enriched library, clone:D130054J23 product:unclassifiable, full insert sequence. [AK051522]
A_51_P278653	-1.0082	-1.5723	Rprm	Mus musculus reprimo, TP53 dependent G2 arrest mediator candidate (Rprm), mRNA [NM_023396]
A_51_P430362	-1.3392	-1.24095	AK041100	Mus musculus adult male aorta and vein cDNA, RIKEN full-length enriched library, clone:A530083C18 product:unclassifiable, full insert sequence. [AK041100]
A_51_P175303	-1.07678	-1.50149	Tle2	Mus musculus transducin-like enhancer of split 2, homolog of Drosophila E(spl) (Tle2), mRNA [NM_019725]
A_51_P306739	-1.36883	-1.20848	4930579K19Rik	Mus musculus adult male testis cDNA, RIKEN full-length enriched library, clone:4930579K19 product:unclassifiable, full insert sequence [AK016329]
A_52_P165705	-1.32349	-1.251	Cd1d2	Mus musculus CD1d2 antigen (Cd1d2), mRNA [NM_007640]
A_52_P89002	-1.38449	-1.18067	C330050A14Rik	Mus musculus 13 days embryo heart cDNA, RIKEN full-length enriched library, clone:D330020J19 product:unclassifiable, full insert sequence [AK084600]
A_52_P1067659	-1.32936	-1.23446	AK047615	Mus musculus adult male corpus striatum cDNA, RIKEN full-length enriched library, clone:C030002A16 product:unclassifiable, full insert sequence. [AK047615]
A_51_P232667	-1.4124	-1.14716	Nwd1	Mus musculus NACHT and WD repeat domain containing 1 (Nwd1), mRNA [NM_176940]
A_51_P211980	-0.984031	-1.5751	Rgs3	Mus musculus regulator of G-protein signaling 3 (Rgs3), transcript variant 1, mRNA [NM_019492]
A_52_P168575	-1.61981	-0.937748	EG434197	Mus musculus predicted gene, EG434197 (EG434197), mRNA [NM_001013811]
A_51_P191782	-1.43494	-1.11926	Olfml3	Mus musculus olfactomedin-like 3 (Olfml3), mRNA [NM_133859]
A_52_P625940	-1.14993	-1.39625	Noxo1	Mus musculus NADPH oxidase organizer 1 (Noxo1), mRNA [NM_027988]
A_52_P30027	-1.29957	-1.24613	Slc16a5	Mus musculus solute carrier family 16 (monocarboxylic acid transporters), member 5 (Slc16a5), mRNA [NM_001080934]
A_52_P306162	-1.33381	-1.2112	Syne1	Mus musculus synaptic nuclear envelope 1 (Syne1), transcript variant 1, mRNA [NM_153399]
A_52_P94149	-1.29769	-1.24494	4933415F23Rik	Mus musculus RIKEN cDNA 4933415F23 gene (4933415F23Rik), mRNA [NM_025746]
A_51_P133478	-1.30255	-1.2334	1500002K03Rik	Mus musculus adult male cerebellum cDNA, RIKEN full-length enriched library, clone:1500002K03 product:similar to ORF2 PROTEIN [Rattus norvegicus], full insert sequence. [AK005121]
A_52_P1043464	-1.30543	-1.23002	8030497O21Rik	Mus musculus 15 days embryo male testis cDNA, RIKEN full-length enriched library, clone:8030497O21 product:inferred: RIKEN cDNA 8030497O21 gene, full insert sequence. [AK020225]
A_51_P343689	-1.11369	-1.42124	Slc14a1	Mus musculus solute carrier family 14 (urea transporter), member 1 (Slc14a1), mRNA [NM_028122]
A_51_P255456	-1.3628	-1.16995	Cyp1b1	Mus musculus cytochrome P450, family 1, subfamily b, polypeptide 1 (Cyp1b1), mRNA [NM_009994]
A_51_P178612	-1.51164	-1.01952	Olfr177	Mus musculus olfactory receptor 177 (Olfr177), mRNA [NM_146996]
A_51_P139108	-1.56956	-0.960987	Cpxm1	Mus musculus carboxypeptidase X 1 (M14 family) (Cpxm1), mRNA [NM_019696]
A_51_P360918	-1.21388	-1.31662	Ehd3	Mus musculus EH-domain containing 3 (Ehd3), mRNA [NM_020578]
A_52_P420663	-1.34366	-1.18522	Klhl11	Mus musculus kelch-like 11 (Drosophila) (Klhl11), mRNA [NM_172565]
A_52_P1020368	-1.5494	-0.974897	AK048799	Mus musculus 0 day neonate cerebellum cDNA, RIKEN full-length enriched library, clone:C230070P17 product:unclassifiable, full insert sequence. [AK048799]
A_52_P1044085	-1.14437	-1.37358	AK053064	Mus musculus 15 days embryo head cDNA, RIKEN full-length enriched library, clone:D930038O08 product:unclassifiable, full insert sequence. [AK053064]
A_51_P264769	-1.29904	-1.21352	Dmp1	Mus musculus dentin matrix protein 1 (Dmp1), mRNA [NM_016779]
A_51_P331003	-1.39763	-1.11204	Sema4g	Mus musculus sema domain, immunoglobulin domain (Ig), transmembrane domain (TM) and short cytoplasmic domain, (semaphorin) 4G (Sema4g), mRNA [NM_011976]
A_52_P435154	-1.04153	-1.46651	Ifi205	Mus musculus interferon activated gene 205 (Ifi205), mRNA [NM_172648]
A_52_P196097	-1.30559	-1.20095	Btn1a1	Mus musculus butyrophilin, subfamily 1, member A1, mRNA (cDNA clone IMAGE:3966717), complete cds. [BC009817]
A_52_P371074	-1.35726	-1.14677	9930033D15Rik	BB660772 RIKEN full-length enriched, 0 day neonate kidney Mus musculus cDNA clone D630004F09 5', mRNA sequence [BB660772]
A_52_P26626	-0.947287	-1.55429	1700120B06Rik	Mus musculus RIKEN cDNA 1700120B06 gene (1700120B06Rik), mRNA [NM_001033980]
A_51_P344499	-1.29293	-1.20478	Zfp748	Mus musculus zinc finger protein 748 (Zfp748), transcript variant 2, mRNA [NM_183145]
A_52_P66565	-1.14807	-1.34878	U11548	Mus musculus TFIIi-associated transactivator factor p17 mRNA, complete cds. [U11548]
A_51_P213910	-0.99336	-1.50095	AK078689	Mus musculus adult male eyeball cDNA, RIKEN full-length enriched library, clone:7530408K02 product:unclassifiable, full insert sequence. [AK078689]
A_51_P465888	-0.969131	-1.52296	AK037854	Mus musculus 16 days neonate thymus cDNA, RIKEN full-length enriched library, clone:A130056F06 product:unclassifiable, full insert sequence. [AK037854]
A_52_P376460	-1.14077	-1.3508	Spag16	Mus musculus 12 days embryo spinal cord cDNA, RIKEN full-length enriched library, clone:C530047J20 product:hypothetical Microbodies C-terminal targeting signal containing protein, full insert sequence [AK083083]
A_51_P317620	-1.24035	-1.24747	AI851790	Mus musculus expressed sequence AI851790 (AI851790), mRNA [NM_182807]
A_52_P577329	-1.28163	-1.20507	A230069A22Rik	Mus musculus RIKEN cDNA A230069A22 gene (A230069A22Rik), mRNA [NM_001033394]
A_51_P283766	-1.22259	-1.25963	Plxdc1	Mus musculus plexin domain containing 1 (Plxdc1), mRNA [NM_028199]
A_52_P371401	-1.57294	-0.909081	Sbf2	Mus musculus SET binding factor 2, mRNA (cDNA clone IMAGE:30138246), complete cds. [BC067204]
A_51_P428708	-1.1911	-1.29064	C4b	Mus musculus complement component 4B (Childo blood group) (C4b), mRNA [NM_009780]
A_51_P438293	-1.36718	-1.10442	AI851716	Mus musculus adult male pituitary gland cDNA, RIKEN full-length enriched library, clone:5330440P20 product:unclassifiable, full insert sequence [AK133701]
A_51_P425772	-1.08027	-1.37925	Ckb	Mus musculus creatine kinase, brain (Ckb), mRNA [NM_021273]
A_51_P174996	-1.26369	-1.19225	Slc17a6	Mus musculus solute carrier family 17 (sodium-dependent inorganic phosphate cotransporter), member 6 (Slc17a6), mRNA [NM_080853]
A_52_P449199	-1.05557	-1.39194	Dyrk1b	Mus musculus dual-specificity tyrosine-(Y)-phosphorylation regulated kinase 1b (Dyrk1b), transcript variant 1, mRNA [NM_001037957]
A_52_P363452	-1.2584	-1.18895	1700019G17Rik	RIKEN cDNA 1700019G17 gene [Source:MarkerSymbol;Acc:MGI:1922791] [ENSMUST00000095757]
A_52_P119060	-1.50833	-0.931991	Acpp	Mus musculus acid phosphatase, prostate (Acpp), transcript variant 1, mRNA [NM_207668]
A_52_P2659	-1.07979	-1.35773	A_52_P2659
A_51_P430259	-1.05486	-1.3807	1700009P17Rik	Mus musculus RIKEN cDNA 1700009P17 gene (1700009P17Rik), mRNA [NM_001081275]
A_52_P267275	-1.2643	-1.1703	Alpk1	Mus musculus 16 days embryo lung cDNA, RIKEN full-length enriched library, clone:8430410J10 product:LYMPHOCYTE ALPHA-KINASE homolog [Homo sapiens], full insert sequence. [AK018401]
A_51_P265173	-1.01109	-1.4221	Fbxo27	Mus musculus F-box protein 27 (Fbxo27), mRNA [NM_207238]
A_51_P423518	-1.26433	-1.16763	Amph	Mus musculus amphiphysin (Amph), mRNA [NM_175007]
A_52_P49797	-1.21444	-1.21685	TC1677196	O89814_9GAMR (O89814) Glycosylated gag protein, partial (12%) [TC1677196]
A_52_P250883	-1.25227	-1.1785	NAP042202-1
A_51_P157083	-1.02635	-1.40435	Gas1	Mus musculus growth arrest specific 1 (Gas1), mRNA [NM_008086]
A_52_P121978	-1.42507	-1.0044	TC1637709
A_52_P25141	-1.3466	-1.08104	Tmem37	Mus musculus transmembrane protein 37 (Tmem37), mRNA [NM_019432]
A_52_P500509	-1.23929	-1.1873	NAP057251-1
A_52_P327073	-1.26828	-1.15734	Park2	Mus musculus parkin (Park2), mRNA [NM_016694]
A_52_P605846	-0.969482	-1.45354	Cebpb	Mus musculus CCAAT/enhancer binding protein (C/EBP), beta (Cebpb), mRNA [NM_009883]
A_51_P321512	-1.15176	-1.27117	Rab11fip2	Mus musculus RAB11 family interacting protein 2 (class I), mRNA (cDNA clone IMAGE:30621565), partial cds [BC089010]
A_51_P484200	-1.18686	-1.23528	Lrrc56	Mus musculus leucine rich repeat containing 56 (Lrrc56), mRNA [NM_153777]
A_51_P339154	-1.21203	-1.20326	BC025446	Mus musculus cDNA sequence BC025446, mRNA (cDNA clone MGC:29251 IMAGE:5053382), complete cds [BC025446]
A_52_P561746	-1.15636	-1.2559	Arhgap6	Mus musculus Rho GTPase activating protein 6 (Arhgap6), transcript variant 1, mRNA [NM_009707]
A_51_P150964	-1.22464	-1.18528	Pdgfrb	Mus musculus platelet derived growth factor receptor, beta polypeptide (Pdgfrb), mRNA [NM_008809]
A_51_P447642	-0.97363	-1.42481	AK050786	Mus musculus 9 days embryo whole body cDNA, RIKEN full-length enriched library, clone:D030019N20 product:weakly similar to 8030498B09RIK PROTEIN [Mus musculus], full insert sequence. [AK050786]
A_52_P622418	-1.4004	-0.994141	Tnnt3	Mus musculus troponin T3, skeletal, fast (Tnnt3), mRNA [NM_011620]
A_51_P321930	-1.24171	-1.15256	0610009B14Rik	Mus musculus adult male kidney cDNA, RIKEN full-length enriched library, clone:0610009B14 product:hypothetical protein, full insert sequence. [AK002366]
A_52_P420792	-1.06196	-1.33162	Txnip	Mus musculus thioredoxin interacting protein (Txnip), transcript variant 2, mRNA [NM_023719]
A_52_P532227	-1.32249	-1.06982	Edg1	Mus musculus endothelial differentiation sphingolipid G-protein-coupled receptor 1 (Edg1), mRNA [NM_007901]
A_51_P503736	-1.46134	-0.927766	4921530G04Rik	Mus musculus RIKEN cDNA 4921530G04 gene (4921530G04Rik), mRNA [NM_027622]
A_51_P516741	-1.23449	-1.15443	Tmprss5	Mus musculus transmembrane protease, serine 5 (spinesin) (Tmprss5), mRNA [NM_030709]
A_52_P329398	-0.925898	-1.46145	Atp12a	Mus musculus ATPase, H+/K+ transporting, nongastric, alpha polypeptide (Atp12a), mRNA [NM_138652]
A_52_P151227	-1.06026	-1.32637	AK085785	Mus musculus 16 days neonate heart cDNA, RIKEN full-length enriched library, clone:D830009C02 product:unclassifiable, full insert sequence [AK085785]
A_51_P122452	-1.27493	-1.11121	Olfr1511	Mus musculus olfactory receptor 1511 (Olfr1511), mRNA [NM_146271]
A_52_P557129	-0.996027	-1.38494	Slc12a5	Mus musculus solute carrier family 12, member 5 (Slc12a5), mRNA [NM_020333]
A_52_P572765	-1.23134	-1.14593	TC1644790
A_52_P257686	-1.29172	-1.08551	Rwdd3	Mus musculus RWD domain containing 3 (Rwdd3), mRNA [NM_028456]
A_52_P222624	-1.0127	-1.35565	Hspb2	Mus musculus heat shock protein 2 (Hspb2), mRNA [NM_024441]
A_51_P122141	-1.22169	-1.14577	5430432N15Rik	Mus musculus 6 days neonate head cDNA, RIKEN full-length enriched library, clone:5430432N15 product:hypothetical protein, full insert sequence [AK017382]
A_51_P458140	-1.09204	-1.27241	Gnal	Mus musculus 16 days neonate cerebellum cDNA, RIKEN full-length enriched library, clone:9630020G10 product:GUANINE NUCLEOTIDE-BINDING PROTEIN G(OLF), ALPHA SUBUNIT (ADENYLATE CYCLASE-STIMULATING G ALPHA PROTEIN, OLFACTORY TYPE) homolog [Homo sapiens],...
A_52_P334796	-1.22659	-1.13581	Taar4	Mus musculus trace amine-associated receptor 4 (Taar4), mRNA [NM_001008499]
A_52_P455045	-1.26121	-1.09736	Rsl1	Mus musculus regulator of sex limited protein 1 (Rsl1), mRNA [NM_001013769]
A_51_P378051	-1.22755	-1.13036	Aoc3	Mus musculus amine oxidase, copper containing 3 (Aoc3), mRNA [NM_009675]
A_52_P533161	-1.42517	-0.932723	Ablim1	Mus musculus actin-binding LIM protein 1 (Ablim1), mRNA [NM_178688]
A_52_P247092	-1.00807	-1.34901	4922501C03Rik	Mus musculus RIKEN cDNA 4922501C03 gene, mRNA (cDNA clone IMAGE:30248844), complete cds. [BC064713]
A_52_P524463	-1.31002	-1.04623	Rae1	Mus musculus RAE1 RNA export 1 homolog (S. pombe), mRNA (cDNA clone MGC:73449 IMAGE:5718934), complete cds. [BC060072]
A_51_P518001	-1.30289	-1.05287	Creb3l3	Mus musculus cAMP responsive element binding protein 3-like 3 (Creb3l3), mRNA [NM_145365]
A_52_P569539	-1.23792	-1.11369	Nfkb1	Mus musculus 16 days embryo head cDNA, RIKEN full-length enriched library, clone:C130067K17 product:inferred: nuclear factor of kappa light chain gene enhancer in B-cells 1, p105, full insert sequence. [AK048506]
A_51_P507622	-0.951411	-1.3978	Itpkc	Mus musculus inositol 1,4,5-trisphosphate 3-kinase C (Itpkc), mRNA [NM_181593]
A_52_P152796	-0.99308	-1.35586	ENSMUST00000099744	PREDICTED: Mus musculus similar to Transcription elongation factor B polypeptide 3 (RNA polymerase II transcription factor SIII subunit A1) (SIII p110) (Elongin A) (EloA) (Elongin 110 kDa subunit) (LOC620442), mRNA [XM_001005115]
A_52_P603421	-0.953517	-1.39398	Gm166	Mus musculus gene model 166, (NCBI) (Gm166), mRNA [NM_001033040]
A_52_P364113	-1.01222	-1.33389	9430076C15Rik	Mus musculus 12 days embryo spinal ganglion cDNA, RIKEN full-length enriched library, clone:D130027L12 product:hypothetical protein, full insert sequence [AK051275]
A_51_P292357	-1.27425	-1.06689	Rps3a	Mus musculus ribosomal protein S3a (Rps3a), mRNA [NM_016959]
A_52_P348667	-1.07652	-1.25976	5930403N24Rik	Mus musculus cDNA clone IMAGE:6510304 [BC112909]
A_51_P112734	-1.1924	-1.14146	Slc7a8	Mus musculus solute carrier family 7 (cationic amino acid transporter, y+ system), member 8 (Slc7a8), mRNA [NM_016972]
A_51_P364485	-0.959004	-1.37072	Tnfaip2	Mus musculus tumor necrosis factor, alpha-induced protein 2 (Tnfaip2), mRNA [NM_009396]
A_52_P1026777	-1.41636	-0.911238	1110006O17Rik	Mus musculus RIKEN cDNA 1110006O17 gene (1110006O17Rik), mRNA [NM_001033141]
A_51_P362298	-0.929821	-1.39759	Tmprss3	Mus musculus transmembrane protease, serine 3 (Tmprss3), mRNA [NM_080727]
A_51_P427823	-1.20036	-1.12634	2310046A06Rik	Mus musculus RIKEN cDNA 2310046A06 gene, mRNA (cDNA clone MGC:107700 IMAGE:6757304), complete cds. [BC089626]
A_51_P318028	-1.19099	-1.12758	Olfr134	Mus musculus olfactory receptor 134 (Olfr134), mRNA [NM_146832]
A_52_P85795	-1.02151	-1.29141	Zfp423	Mus musculus zinc finger protein 423 (Zfp423), mRNA [NM_033327]
A_52_P148514	-0.948745	-1.36407	Hpse	Mus musculus heparanase (Hpse), mRNA [NM_152803]
A_52_P763389	-1.03745	-1.2737	B930095M22Rik	Mus musculus 16 days embryo head cDNA, RIKEN full-length enriched library, clone:C130040H19 product:unclassifiable, full insert sequence. [AK048207]
A_52_P257532	-1.2364	-1.07398	Pard3b	Mus musculus 10 day old male pancreas cDNA, RIKEN full-length enriched library, clone:1810008K04 product:hypothetical Cysteine-rich region profile containing protein, full insert sequence [AK007379]
A_52_P208453	-1.03894	-1.26716	Bai2	Mus musculus brain-specific angiogenesis inhibitor 2 (Bai2), mRNA [NM_173071]
A_51_P388683	-1.18387	-1.12127	AK031360	Mus musculus 13 days embryo male testis cDNA, RIKEN full-length enriched library, clone:6030413E15 product:5S RNA, full insert sequence. [AK031360]
A_51_P311642	-1.18521	-1.11968	LOC432938	Mus musculus 12 days embryo spinal ganglion cDNA, RIKEN full-length enriched library, clone:D130064A21 product:weakly similar to hypothetical protein 3 [Homo sapiens], full insert sequence [AK083927]
A_52_P446273	-1.17943	-1.12431	AK085964	Mus musculus 16 days neonate heart cDNA, RIKEN full-length enriched library, clone:D830035F23 product:unclassifiable, full insert sequence. [AK085964]
A_52_P485850	-1.18671	-1.11526	Mgam	PREDICTED: Mus musculus maltase-glucoamylase (Mgam), mRNA [XM_976153]
A_52_P572571	-0.937247	-1.36345	Kitl	Mus musculus kit ligand (Kitl), mRNA [NM_013598]
A_51_P472003	-1.19032	-1.10464	Ttc22	Mus musculus tetratricopeptide repeat domain 22 (Ttc22), mRNA [NM_177667]
A_52_P30077	-1.17928	-1.11525	LOC634322	Mus musculus 7 days neonate cerebellum cDNA, RIKEN full-length enriched library, clone:A730099A21 product:unclassifiable, full insert sequence. [AK043478]
A_52_P326531	-1.04931	-1.24351	A330102K23Rik	Mus musculus RIKEN cDNA A330102K23 gene (A330102K23Rik), mRNA [NM_153409]
A_51_P258529	-1.21072	-1.08037	Pmp22	Mus musculus peripheral myelin protein (Pmp22), mRNA [NM_008885]
A_51_P170562	-1.17063	-1.11951	Cpn2	Mus musculus carboxypeptidase N, polypeptide 2, mRNA (cDNA clone IMAGE:5135502), partial cds. [BC025836]
A_51_P215353	-1.19173	-1.09263	Tmem132c	Mus musculus 9.5 days embryo parthenogenote cDNA, RIKEN full-length enriched library, clone:B130064M21 product:hypothetical protein, full insert sequence. [AK157823]
A_51_P155445	-0.940432	-1.33681	Abcb1a	Mus musculus ATP-binding cassette, sub-family B (MDR/TAP), member 1A (Abcb1a), mRNA [NM_011076]
A_52_P155554	-1.34188	-0.931844	Cdc42ep2	Mus musculus CDC42 effector protein (Rho GTPase binding) 2 (Cdc42ep2), mRNA [NM_026772]
A_52_P295712	-1.32247	-0.950012	Hrh1	Mus musculus histamine receptor H 1 (Hrh1), mRNA [NM_008285]
A_52_P585124	-1.13254	-1.13538	Cxcr4	Mus musculus chemokine (C-X-C motif) receptor 4 (Cxcr4), mRNA [NM_009911]
A_51_P437068	-1.16732	-1.09566	Cnnm1	Mus musculus cyclin M1 (Cnnm1), mRNA [NM_031396]
A_51_P483438	-0.900496	-1.36247	Sema3e	Mus musculus sema domain, immunoglobulin domain (Ig), short basic domain, secreted, (semaphorin) 3E (Sema3e), mRNA [NM_011348]
A_51_P122660	-1.16809	-1.08806	Liph	Mus musculus lipase, member H (Liph), transcript variant 2, mRNA [NM_153404]
A_51_P160083	-1.16116	-1.09479	1500035N22Rik	Mus musculus adult male cerebellum cDNA, RIKEN full-length enriched library, clone:1500035N22 product:hypothetical protein, full insert sequence. [AK005363]
A_52_P341204	-1.10731	-1.14639	2610307P16Rik	Mus musculus adult male hypothalamus cDNA, RIKEN full-length enriched library, clone:A230072F23 product:unclassifiable, full insert sequence. [AK038887]
A_52_P141687	-1.15137	-1.1004	Gpr37l1	Mus musculus G protein-coupled receptor 37-like 1 (Gpr37l1), mRNA [NM_134438]
A_51_P346214	-1.01182	-1.23867	Gfpt2	Mus musculus glutamine fructose-6-phosphate transaminase 2 (Gfpt2), mRNA [NM_013529]
A_51_P499796	-1.16397	-1.08513	AK042328	Mus musculus 3 days neonate thymus cDNA, RIKEN full-length enriched library, clone:A630082L06 product:unclassifiable, full insert sequence. [AK042328]
A_52_P247679	-1.16083	-1.08812	Brwd3	Mus musculus 9 days embryo whole body cDNA, RIKEN full-length enriched library, clone:D030064D06 product:unclassifiable, full insert sequence [AK083676]
A_52_P179068	-1.01151	-1.23469	Gucy1b3	Mus musculus guanylate cyclase 1, soluble, beta 3 (Gucy1b3), mRNA [NM_017469]
A_51_P119771	-1.21313	-1.03045	Il17re	Mus musculus interleukin 17 receptor E (Il17re), transcript variant 1, mRNA [NM_145826]
A_52_P246229	-1.15614	-1.08399	Lman1l	Mus musculus lectin, mannose-binding 1 like (Lman1l), mRNA [NM_199222]
A_52_P244568	-1.20836	-1.03035	Dhx36	Mus musculus 0 day neonate head cDNA, RIKEN full-length enriched library, clone:4832414O22 product:unclassifiable, full insert sequence [AK029289]
A_52_P344138	-1.16308	-1.07545	Gabrb3	Mus musculus gamma-aminobutyric acid (GABA-A) receptor, subunit beta 3 (Gabrb3), transcript variant 1, mRNA [NM_008071]
A_51_P429903	-1.14727	-1.08785	Ndph	Mus musculus Norrie disease homolog (Ndph), mRNA [NM_010883]
A_51_P473259	-1.32225	-0.911234	Dpyd	Mus musculus dihydropyrimidine dehydrogenase (Dpyd), mRNA [NM_170778]
A_52_P244349	-1.147	-1.0847	Dcx	Mus musculus doublecortin (Dcx), mRNA [NM_010025]
A_52_P448648	-1.1549	-1.07674	Rab37	Mus musculus RAB37, member of RAS oncogene family (Rab37), mRNA [NM_021411]
A_52_P167357	-1.04798	-1.18199	Rab40b	Mus musculus Rab40b, member RAS oncogene family (Rab40b), mRNA [NM_139147]
A_51_P201174	-1.12564	-1.10343	Lipf	Mus musculus lipase, gastric (Lipf), mRNA [NM_026334]
A_51_P247542	-1.15921	-1.06938	Ttll6	Mus musculus tubulin tyrosine ligase-like family, member 6 (Ttll6), mRNA [NM_172799]
A_51_P478952	-1.14273	-1.08064	B230342M21Rik	Mus musculus RIKEN cDNA B230342M21 gene (B230342M21Rik), mRNA [NM_133898]
A_51_P199008	-0.976149	-1.24643	Zfp108	Mus musculus zinc finger protein 108, mRNA (cDNA clone MGC:117658 IMAGE:30939834), complete cds. [BC100339]
A_51_P183693	-1.14067	-1.08139	9230109A22Rik	Mus musculus adult male epididymis cDNA, RIKEN full-length enriched library, clone:9230109A22 product:hypothetical protein, full insert sequence [AK033789]
A_51_P247168	-1.04968	-1.17018	LOC677118	cDNA sequence BC063749 [Source:MarkerSymbol;Acc:MGI:3042776] [ENSMUST00000099350]
A_52_P17329	-1.14684	-1.07158	Slc44a5	Mus musculus solute carrier family 44, member 5 (Slc44a5), mRNA [NM_001081263]
A_52_P274094	-1.13922	-1.07535	Dgkb	Mus musculus adult male olfactory brain cDNA, RIKEN full-length enriched library, clone:6430574F24 product:DIACYLGLYCEROL KINASE, BETA (EC 2.7.1.107) (DIGLYCERIDE KINASE) (DGK- BETA) (DAG KINASE BETA) (90 KDA DIACYLGLYCEROL KINASE) homolog [Rattus...
A_52_P180573	-1.14512	-1.06858	Ugcgl2	Mus musculus 0 day neonate cerebellum cDNA, RIKEN full-length enriched library, clone:C230004H03 product:similar to UDP-GLUCOSE:GLYCOPROTEIN GLUCOSYLTRANSFERASE 2 PRECURSOR [Homo sapiens], full insert sequence. [AK048685]
A_51_P364328	-1.23763	-0.97551	Rnf167	Mus musculus adult male kidney cDNA, RIKEN full-length enriched library, clone:0610010G05 product:hypothetical Protease associated (PA) domain containing protein, full insert sequence. [AK075579]
A_52_P525183	-1.19479	-1.01383	Acot2	Mus musculus acyl-CoA thioesterase 2 (Acot2), mRNA [NM_134188]
A_52_P498718	-0.979476	-1.22343	AK046053	Mus musculus adult male corpora quadrigemina cDNA, RIKEN full-length enriched library, clone:B230338E12 product:unclassifiable, full insert sequence. [AK046053]
A_52_P85765	-1.08548	-1.11508	Stard6	Mus musculus StAR-related lipid transfer (START) domain containing 6 (Stard6), mRNA [NM_029019]
A_51_P466731	-1.13214	-1.06096	Olfr959	Mus musculus olfactory receptor 959 (Olfr959), mRNA [NM_146508]
A_51_P336446	-1.07794	-1.11111	AK036326	Mus musculus 16 days neonate cerebellum cDNA, RIKEN full-length enriched library, clone:9630058C17 product:weakly similar to reverse transcriptase-like protein (fragment) [Rattus norvegicus], full insert sequence. [AK036326]
A_52_P114875	-1.25437	-0.92912	Ebf4	Mus musculus early B-cell factor 4 (Ebf4), mRNA [NM_152993]
A_51_P158103	-1.24743	-0.934849	Triobp	Mus musculus TRIO and F-actin binding protein (Triobp), transcript variant 5, mRNA [NM_138579]
A_52_P594656	-1.14044	-1.0409	1700049E17Rik	Mus musculus RIKEN cDNA 1700049E17 gene, mRNA (cDNA clone MGC:107462 IMAGE:30059859), complete cds. [BC094917]
A_52_P654910	-1.12484	-1.05555	Trpc2	Mus musculus 12 days embryo head cDNA, RIKEN full-length enriched library, clone:3010009O07 product:unclassifiable, full insert sequence. [AK013894]
A_52_P642662	-1.09868	-1.08068	Efhd1	Mus musculus EF hand domain containing 1 (Efhd1), mRNA [NM_028889]
A_52_P103569	-1.12951	-1.04942	A830043J08Rik	Mus musculus RIKEN cDNA A830043J08 gene (A830043J08Rik), mRNA [NM_173425]
A_51_P418488	-0.912682	-1.26326	Robo2	Mus musculus 12 days embryo eyeball cDNA, RIKEN full-length enriched library, clone:D230004I22 product:unclassifiable, full insert sequence. [AK084163]
A_51_P441234	-1.11914	-1.05124	Pcdh10	Mus musculus protocadherin 10 (Pcdh10), mRNA [NM_011043]
A_51_P369803	-1.01613	-1.15365	Psmb9	Mus musculus proteosome (prosome, macropain) subunit, beta type 9 (large multifunctional peptidase 2) (Psmb9), mRNA [NM_013585]
A_52_P177699	-1.11753	-1.04948	Tcf2	Mus musculus transcription factor 2 (Tcf2), mRNA [NM_009330]
A_51_P335169	-1.13346	-1.03105	Hoxa3	Mus musculus homeo box A3 (Hoxa3), mRNA [NM_010452]
A_51_P116377	-1.1273	-1.03528	AK140693	Mus musculus 10 days neonate cerebellum cDNA, RIKEN full-length enriched library, clone:B930092L22 product:unclassifiable, full insert sequence [AK140693]
A_51_P140429	-1.08021	-1.08209	1810010M01Rik	Mus musculus RIKEN cDNA 1810010M01 gene (1810010M01Rik), mRNA [NM_026918]
A_52_P284927	-1.09282	-1.06696	5930434B04Rik	Mus musculus RIKEN cDNA 5930434B04 gene, mRNA (cDNA clone IMAGE:3484433), complete cds. [BC027257]
A_52_P160717	-1.11309	-1.04499	NAP058531-1
A_51_P123676	-1.11672	-1.03757	Synpo	Mus musculus NOD-derived CD11c +ve dendritic cells cDNA, RIKEN full-length enriched library, clone:F630112P19 product:synaptopodin, full insert sequence. [AK154958]
A_51_P214251	-0.929347	-1.21951	6530404N21Rik	Mus musculus cDNA clone MGC:58369 IMAGE:6770333, complete cds. [BC052355]
A_51_P114005	-1.1058	-1.0373	Gstm7	Mus musculus glutathione S-transferase, mu 7 (Gstm7), mRNA [NM_026672]
A_51_P332917	-1.10192	-1.04029	Enpp3	Mus musculus ectonucleotide pyrophosphatase/phosphodiesterase 3, mRNA (cDNA clone IMAGE:3495326), partial cds. [BC005527]
A_51_P359046	-0.915514	-1.22569	Slurp1	Mus musculus secreted Ly6/Plaur domain containing 1 (Slurp1), mRNA [NM_020519]
A_51_P192397	-1.06212	-1.07871	Scube2	Mus musculus signal peptide, CUB domain, EGF-like 2 (Scube2), mRNA [NM_020052]
A_52_P258908	-1.07482	-1.06494	TC1683872	Q5DBE9_SCHJA (Q5DBE9) SJCHGC01974 protein, partial (16%) [TC1683872]
A_51_P418357	-1.11076	-1.0284	Mov10l1	Mus musculus Moloney leukemia virus 10-like 1 (Mov10l1), mRNA [NM_031260]
A_52_P154877	-1.09625	-1.04147	Fgf13	Mus musculus fibroblast growth factor 13 (Fgf13), mRNA [NM_010200]
A_51_P309307	-1.18867	-0.946032	ENSMUST00000062945	gene model 566, (NCBI) [Source:MarkerSymbol;Acc:MGI:2685412] [ENSMUST00000062945]
A_52_P301591	-1.15802	-0.976642	Map3k10	Mus musculus mitogen activated protein kinase kinase kinase 10 (Map3k10), mRNA [NM_001081292]
A_52_P676403	-1.10807	-1.02597	Cxcl11	Mus musculus chemokine (C-X-C motif) ligand 11 (Cxcl11), mRNA [NM_019494]
A_51_P328725	-0.916022	-1.21796	Snf1lk	Mus musculus SNF1-like kinase (Snf1lk), mRNA [NM_010831]
A_52_P932240	-1.09371	-1.04026	AK082846	Mus musculus ES cells cDNA, RIKEN full-length enriched library, clone:C330041I21 product:unclassifiable, full insert sequence. [AK082846]
A_51_P149699	-0.953784	-1.17827	Leprel2	Mus musculus leprecan-like 2 (Leprel2), mRNA [NM_013534]
A_51_P272066	-1.07038	-1.05925	2010109I03Rik	Mus musculus RIKEN cDNA 2010109I03 gene (2010109I03Rik), mRNA [NM_025929]
A_52_P223618	-1.10957	-1.0116	Rcn3	Mus musculus reticulocalbin 3, EF-hand calcium binding domain (Rcn3), mRNA [NM_026555]
A_51_P438363	-1.20761	-0.912601	Eif4g3	Mus musculus eukaryotic translation initiation factor 4 gamma, 3 (Eif4g3), mRNA [NM_172703]
A_51_P283499	-0.979667	-1.13758	Drd4	Mus musculus dopamine receptor 4 (Drd4), mRNA [NM_007878]
A_51_P271503	-0.904874	-1.21102	Il1r1	Mus musculus interleukin 1 receptor, type I (Il1r1), mRNA [NM_008362]
A_52_P122590	-1.09435	-1.01714	Il17rd	Mus musculus interleukin 17 receptor D (Il17rd), mRNA [NM_134437]
A_51_P182311	-1.09345	-1.01432	Clec2i	Mus musculus C-type lectin domain family 2, member i (Clec2i), mRNA [NM_020257]
A_52_P279902	-1.0875	-1.01929	Wdr19	Mus musculus 0 day neonate cerebellum cDNA, RIKEN full-length enriched library, clone:C230007B21 product:unclassifiable, full insert sequence. [AK082098]
A_51_P149126	-1.08186	-1.02246	Dhrs9	Mus musculus dehydrogenase/reductase (SDR family) member 9 (Dhrs9), mRNA [NM_175512]
A_52_P400533	-1.0013	-1.10255	Scamp1	Mus musculus 0 day neonate cerebellum cDNA, RIKEN full-length enriched library, clone:C230077B12 product:secretory carrier membrane protein 1, full insert sequence [AK082648]
A_51_P396309	-1.07103	-1.02862	Olfr26	Mus musculus olfactory receptor 26 (Olfr26), mRNA [NM_146783]
A_52_P496924	-0.915156	-1.18395	Mgat4a	Mus musculus mannoside acetylglucosaminyltransferase 4, isoenzyme A (Mgat4a), mRNA [NM_173870]
A_52_P319774	-1.09949	-0.992559	Kcnip4	Mus musculus Kv channel interacting protein 4 (Kcnip4), mRNA [NM_030265]
A_52_P9536	-1.12829	-0.96329	CA560305	K0270E08-5N NIA Mouse Unfertilized Egg cDNA Library (Long) Mus musculus cDNA clone NIA:K0270E08 IMAGE:30051415 5', mRNA sequence [CA560305]
A_52_P22474	-1.08298	-1.00853	Fut9	Mus musculus fucosyltransferase 9 (Fut9), mRNA [NM_010243]
A_52_P402705	-1.08018	-1.00733	Kcnj11	Mus musculus potassium inwardly rectifying channel, subfamily J, member 11 (Kcnj11), mRNA [NM_010602]
A_52_P104404	-1.07875	-1.00744	NAP061882-1
A_52_P682768	-1.07092	-1.01462	Icos	Mus musculus adult male thymus cDNA, RIKEN full-length enriched library, clone:5830414M16 product:inducible T-cell co-stimulator, full insert sequence [AK030827]
A_51_P268673	-1.08659	-0.998543	2210016H18Rik	Mus musculus adult male stomach cDNA, RIKEN full-length enriched library, clone:2210016H18 product:unclassifiable, full insert sequence [AK008737]
A_51_P149623	-1.08981	-0.993392	Gabrd	Mus musculus gamma-aminobutyric acid (GABA-A) receptor, subunit delta (Gabrd), mRNA [NM_008072]
A_51_P228159	-1.13455	-0.948431	4930430O22Rik	Mus musculus adult male testis cDNA, RIKEN full-length enriched library, clone:4930430O22 product:hypothetical protein, full insert sequence. [AK019590]
A_51_P348665	-0.91046	-1.17229	Ramp1	Mus musculus receptor (calcitonin) activity modifying protein 1 (Ramp1), mRNA [NM_016894]
A_52_P599964	-1.09148	-0.990031	EG240921	PREDICTED: Mus musculus similar to Interferon-activatable protein 204 (Ifi-204) (Interferon-inducible protein p204) (LOC240921), mRNA [XM_136331]
A_51_P509263	-1.05467	-1.02455	Hoxa7	Mus musculus homeo box A7 (Hoxa7), mRNA [NM_010455]
A_52_P143193	-1.06652	-1.01001	Ddx25	Mus musculus DEAD (Asp-Glu-Ala-Asp) box polypeptide 25 (Ddx25), mRNA [NM_013932]
A_51_P299805	-1.09714	-0.977372	Slc46a3	Mus musculus RIKEN cDNA 1200006F02 gene (1200006F02Rik), mRNA [NM_027872]
A_51_P131747	-1.15055	-0.919144	Pcdh17	Mus musculus cDNA, RIKEN full-length enriched library, clone:M5C1004H12 product:Protocadherin 17 precursor (Protocadherin 68) homolog [Homo sapiens], full insert sequence [AK147265]
A_52_P963461	-1.07647	-0.990232	AK042501	Mus musculus 3 days neonate thymus cDNA, RIKEN full-length enriched library, clone:A630097F12 product:unclassifiable, full insert sequence. [AK042501]
A_52_P320119	-1.06252	-1.00335	Dgki	PREDICTED: Mus musculus diacylglycerol kinase, iota, transcript variant 2 (Dgki), mRNA [XM_896306]
A_51_P117739	-0.923479	-1.14051	Figf	Mus musculus c-fos induced growth factor (Figf), mRNA [NM_010216]
A_51_P364913	-1.0579	-1.00594	AK084437	Mus musculus 12 days embryo eyeball cDNA, RIKEN full-length enriched library, clone:D230046H12 product:hypothetical protein, full insert sequence [AK084437]
A_52_P684066	-1.03049	-1.03265	1110014L15Rik	Mus musculus 18-day embryo whole body cDNA, RIKEN full-length enriched library, clone:1110014L15 product:unclassifiable, full insert sequence [AK003710]
A_52_P498492	-1.05548	-1.00369	Wrn	Mus musculus Werner syndrome homolog (human) (Wrn), mRNA [NM_011721]
A_52_P988136	-0.967832	-1.09085	6030446N20Rik	Mus musculus 16 days neonate thymus cDNA, RIKEN full-length enriched library, clone:A130024O07 product:unclassifiable, full insert sequence. [AK037547]
A_52_P559957	-1.09302	-0.965483	D930010J01Rik	Mus musculus RIKEN cDNA D930010J01 gene (D930010J01Rik), mRNA [NM_134147]
A_51_P509997	-1.12222	-0.935977	Cox6a2	Mus musculus cytochrome c oxidase, subunit VI a, polypeptide 2 (Cox6a2), mRNA [NM_009943]
A_51_P272227	-1.15642	-0.900684	Tmem89	Mus musculus transmembrane protein 89, mRNA (cDNA clone MGC:130558 IMAGE:40053443), complete cds [BC111913]
A_51_P271887	-0.906874	-1.14308	Reck	Mus musculus reversion-inducing-cysteine-rich protein with kazal motifs (Reck), mRNA [NM_016678]
A_52_P762611	-1.07756	-0.971881	4930477O03Rik	Mus musculus adult male testis cDNA, RIKEN full-length enriched library, clone:4930477O03 product:unclassifiable, full insert sequence. [AK019646]
A_52_P328365	-1.05141	-0.996922	BC036313	Mus musculus cDNA sequence BC036313 (BC036313), mRNA [NM_001024645]
A_51_P489720	-1.02292	-1.02242	Slc16a11	Mus musculus solute carrier family 16 (monocarboxylic acid transporters), member 11 (Slc16a11), mRNA [NM_153081]
A_51_P407417	-1.05742	-0.986391	Adamts9	Mus musculus 10 days neonate head cDNA, RIKEN full-length enriched library, clone:5530401L07 product:hypothetical protein, full insert sequence. [AK030699]
A_52_P756813	-1.06004	-0.979188	A_52_P756813
A_52_P249965	-1.04816	-0.987251	Xdh	Mus musculus xanthine dehydrogenase (Xdh), mRNA [NM_011723]
A_51_P150710	-1.05661	-0.978512	Igj	Mus musculus immunoglobulin joining chain (Igj), mRNA [NM_152839]
A_51_P239286	-1.06201	-0.966999	Bcl2l12	Mus musculus BCL2-like 12 (proline rich) (Bcl2l12), mRNA [NM_029410]
A_51_P406974	-1.05667	-0.969885	Olfr518	Mus musculus olfactory receptor 518 (Olfr518), mRNA [NM_146306]
A_51_P265026	-1.04824	-0.978292	Naip2	Mus musculus NLR family, apoptosis inhibitory protein 2 (Naip2), mRNA [NM_010872]
A_52_P369054	-1.05138	-0.970722	Rpl35a	Mus musculus 15 days embryo head cDNA, RIKEN full-length enriched library, clone:4022416H10 product:ribosomal protein L35a, full insert sequence [AK160963]
A_52_P109296	-1.05176	-0.967348	Agbl3	ATP/GTP binding protein-like 3 [Source:MarkerSymbol;Acc:MGI:1923473] [ENSMUST00000090350]
A_51_P387039	-1.03593	-0.980341	AK041185	Mus musculus adult male aorta and vein cDNA, RIKEN full-length enriched library, clone:A530088L04 product:unclassifiable, full insert sequence. [AK041185]
A_52_P243438	-1.05181	-0.961668	Il2ra	Mus musculus interleukin 2 receptor, alpha chain (Il2ra), mRNA [NM_008367]
A_52_P963507	-1.03634	-0.964869	AK043950	Mus musculus 10 days neonate cortex cDNA, RIKEN full-length enriched library, clone:A830058E19 product:unclassifiable, full insert sequence. [AK043950]
A_51_P211978	-1.04207	-0.958598	Olfr716	Mus musculus olfactory receptor 716 (Olfr716), mRNA [NM_146604]

## Sheet: Upregulated_DAVID_GO_FAC
Up-regulated Agilent Probe IDs were converted to Gene Symbols using DAVID Gene ID Conversion Tool; Gene List was subjected to Functional Annotation Clustering based on Gene Ontology Terms (BP -Biological Process; CC - Cellular Component; MF - Molecular Function)
Annotation Cluster 1	Enrichment Score: 1.3726752327379805
Category	Term	Count	%	PValue	Genes	List Total	Pop Hits	Pop Total	Fold Enrichment	Bonferroni	Benjamini	FDR
GOTERM_BP_FAT	GO:0001701~in utero embryonic development	9	3.52941	0.011547	PRMT1, MSH2, GATA6, EDN1, ANKRD11, EGFL8, MYB, NSDHL, DMBT1	156	267	13588	2.93604	0.999994	0.909447	16.83
GOTERM_BP_FAT	GO:0043009~chordate embryonic development	11	4.31373	0.0225188	PRMT1, MSH2, GATA6, LMO4, EDN1, ANKRD11, EGFL8, MYB, FZD6, NSDHL, DMBT1	156	421	13588	2.27584	1	0.947336	30.3294
GOTERM_BP_FAT	GO:0009792~embryonic development ending in birth or egg hatching	11	4.31373	0.0238488	PRMT1, MSH2, GATA6, LMO4, EDN1, ANKRD11, EGFL8, MYB, FZD6, NSDHL, DMBT1	156	425	13588	2.25442	1	0.937536	31.8183
GOTERM_BP_FAT	GO:0048568~embryonic organ development	4	1.56863	0.520975	EDN1, MYB, FZD6, NSDHL	156	241	13588	1.44569	1	0.998144	99.9992
Annotation Cluster 2	Enrichment Score: 1.3454121086434379
Category	Term	Count	%	PValue	Genes	List Total	Pop Hits	Pop Total	Fold Enrichment	Bonferroni	Benjamini	FDR
GOTERM_MF_FAT	GO:0043169~cation binding	58	22.7451	0.019298	RNASEN, APOBEC3, GM14124, ZSCAN4-PS3, COPS5, LOC100045884, LMO4, RORB, MYL10, GATA6, LOC671548, CCBE1, PLA2G1B, C330005M16RIK, SLC4A4, CDH24, KCNG2, ZSCAN4F, ZSCAN4E, PADI3, ZSCAN4B, ZSCAN4A, CYP26A1, PDE4D, ZSCAN4D, ZSCAN4C, ZFP125, LOC100047109, LOC100045495, ATP2C1, ATP9A, ZFP263, S100A7A, TNNI3K, EGFL8, ADAM12, UNC13B, RNF20, DST, GALNT3, FUS, PRKCZ, NKD2, APEX2, ZSCAN4-PS1, ZSCAN4-PS2, ZFP56…	154	3885	13288	1.28818	0.99882	0.99882	23.3607
GOTERM_MF_FAT	GO:0046872~metal ion binding	57	22.3529	0.0243804	RNASEN, APOBEC3, GM14124, ZSCAN4-PS3, COPS5, LOC100045884, LMO4, RORB, MYL10, GATA6, LOC671548, CCBE1, PLA2G1B, C330005M16RIK, SLC4A4, CDH24, KCNG2, ZSCAN4F, ZSCAN4E, PADI3, ZSCAN4B, ZSCAN4A, CYP26A1, PDE4D, ZSCAN4D, ZSCAN4C, ZFP125, LOC100047109, LOC100045495, ATP2C1, ATP9A, ZFP263, S100A7A, TNNI3K, EGFL8, ADAM12, UNC13B, RNF20, DST, GALNT3, FUS, PRKCZ, NKD2, APEX2, ZSCAN4-PS1, ZSCAN4-PS2, ZFP56…	154	3850	13288	1.27748	0.999805	0.986019	28.6092
GOTERM_MF_FAT	GO:0043167~ion binding	58	22.7451	0.0246873	RNASEN, APOBEC3, GM14124, ZSCAN4-PS3, COPS5, LOC100045884, LMO4, RORB, MYL10, GATA6, LOC671548, CCBE1, PLA2G1B, C330005M16RIK, SLC4A4, CDH24, KCNG2, ZSCAN4F, ZSCAN4E, PADI3, ZSCAN4B, ZSCAN4A, CYP26A1, PDE4D, ZSCAN4D, ZSCAN4C, ZFP125, LOC100047109, LOC100045495, ATP2C1, ATP9A, ZFP263, S100A7A, TNNI3K, EGFL8, ADAM12, UNC13B, RNF20, DST, GALNT3, FUS, PRKCZ, NKD2, APEX2, ZSCAN4-PS1, ZSCAN4-PS2, ZFP56…	154	3934	13288	1.27213	0.999825	0.944034	28.9152
GOTERM_MF_FAT	GO:0008270~zinc ion binding	31	12.1569	0.122088	FUS, APOBEC3, PRKCZ, GM14124, ZSCAN4-PS3, APEX2, COPS5, ZSCAN4-PS1, ZSCAN4-PS2, LMO4, ZFP560, RORB, TRAIP, CPN1, ZFP750, GATA6, LOC671548, C330005M16RIK, LOC674773, FGD3, ZFP345, ZSCAN4F, ZSCAN4E, ZSCAN4B, ZSCAN4A, ZSCAN4D, ZSCAN4C, MID1, POLR3B, ZFP125, LOC100045495, DZIP1L, ZFP7, ZFP263, PHF21B, S100A7A, ZFHX2, ADAM12, UNC13B, RNF20, LOC100047843, RNF41, TLL1	154	2105	13288	1.27072	1	0.983355	83.0991
GOTERM_MF_FAT	GO:0046914~transition metal ion binding	37	14.5098	0.132202	RNASEN, APOBEC3, ZSCAN4-PS3, GM14124, COPS5, LOC100045884, LMO4, RORB, GATA6, LOC671548, C330005M16RIK, ZSCAN4F, ZSCAN4E, ZSCAN4B, ZSCAN4A, CYP26A1, ZSCAN4D, ZSCAN4C, ZFP125, LOC100045495, ATP2C1, ZFP263, S100A7A, ADAM12, RNF20, UNC13B, GALNT3, FUS, PRKCZ, APEX2, ZSCAN4-PS1, ZSCAN4-PS2, ZFP560, SFXN1, TRAIP, CPN1, ARG1, ZFP750, LOC674773, FGD3, ZFP345, MID1, POLR3B, ZFP7, DZIP1L, PHF21B, ZFHX2, L…	154	2608	13288	1.22415	1	0.983235	85.572
Annotation Cluster 3	Enrichment Score: 1.275156313762781
Category	Term	Count	%	PValue	Genes	List Total	Pop Hits	Pop Total	Fold Enrichment	Bonferroni	Benjamini	FDR
GOTERM_CC_FAT	GO:0043232~intracellular non-membrane-bounded organelle	30	11.7647	0.0320182	SDAD1, SURF6, GAR1, RHBG, TTLL4, HOOK1, CTTNBP2, PTK2, LOC671548, DYNC2H1, TIGD3, LOC100044125, FGD3, NKRF, KRR1, EXOSC8, RRP12, KIF5C, MPHOSPH10, BFSP2, RAI14, PDE4D, MYH7, MID1, WHRN, LOC100047109, NOL10, KRTAP13, EPB4.1L4A, RBM19, PRM1, DST, RNF20	135	1919	12504	1.44798	0.998002	0.788574	33.2892
GOTERM_CC_FAT	GO:0043228~non-membrane-bounded organelle	30	11.7647	0.0320182	SDAD1, SURF6, GAR1, RHBG, TTLL4, HOOK1, CTTNBP2, PTK2, LOC671548, DYNC2H1, TIGD3, LOC100044125, FGD3, NKRF, KRR1, EXOSC8, RRP12, KIF5C, MPHOSPH10, BFSP2, RAI14, PDE4D, MYH7, MID1, WHRN, LOC100047109, NOL10, KRTAP13, EPB4.1L4A, RBM19, PRM1, DST, RNF20	135	1919	12504	1.44798	0.998002	0.788574	33.2892
GOTERM_CC_FAT	GO:0005856~cytoskeleton	17	6.66667	0.145793	KIF5C, TTLL4, RHBG, RAI14, BFSP2, PDE4D, MYH7, MID1, WHRN, LOC100047109, HOOK1, CTTNBP2, PTK2, LOC671548, KRTAP13, DYNC2H1, EPB4.1L4A, DST, FGD3	135	1122	12504	1.40337	1	0.901258	85.9174
Annotation Cluster 4	Enrichment Score: 1.2192923096999917
Category	Term	Count	%	PValue	Genes	List Total	Pop Hits	Pop Total	Fold Enrichment	Bonferroni	Benjamini	FDR
GOTERM_BP_FAT	GO:0007017~microtubule-based process	7	2.7451	0.0339791	LOC100047109, HOOK1, CTTNBP2, PRKCZ, PTK2, KIF5C, DYNC2H1, DST	156	211	13588	2.88966	1	0.949144	42.2196
GOTERM_BP_FAT	GO:0000226~microtubule cytoskeleton organization	5	1.96078	0.038176	LOC100047109, HOOK1, CTTNBP2, PRKCZ, PTK2, DST	156	111	13588	3.92354	1	0.954767	46.0766
GOTERM_CC_FAT	GO:0016323~basolateral plasma membrane	5	1.96078	0.0649429	LOC100047109, CTTNBP2, PTK2, SLC16A10, RHBG, DST	135	141	12504	3.28448	0.999997	0.798739	56.6246
GOTERM_CC_FAT	GO:0030055~cell-substrate junction	3	1.17647	0.157506	LOC100047109, CTTNBP2, PTK2, DST	135	66	12504	4.2101	1	0.903502	88.1397
Annotation Cluster 5	Enrichment Score: 1.2040944893597965
Category	Term	Count	%	PValue	Genes	List Total	Pop Hits	Pop Total	Fold Enrichment	Bonferroni	Benjamini	FDR
GOTERM_CC_FAT	GO:0031410~cytoplasmic vesicle	11	4.31373	0.0463422	LOC100047109, CTTNBP2, PACSIN1, NKD2, MALL, DMXL2, SLA2, RHBG, MYOF, DST, ACSBG1, DMBT1	135	508	12504	2.0056	0.999884	0.836772	44.5814
GOTERM_CC_FAT	GO:0031982~vesicle	11	4.31373	0.0521788	LOC100047109, CTTNBP2, PACSIN1, NKD2, MALL, DMXL2, SLA2, RHBG, MYOF, DST, ACSBG1, DMBT1	135	519	12504	1.96309	0.999964	0.818396	48.6559
GOTERM_CC_FAT	GO:0016023~cytoplasmic membrane-bounded vesicle	9	3.52941	0.0769389	LOC100047109, CTTNBP2, PACSIN1, NKD2, MALL, DMXL2, SLA2, DST, ACSBG1, DMBT1	135	414	12504	2.01353	1	0.817143	63.0609
GOTERM_CC_FAT	GO:0031988~membrane-bounded vesicle	9	3.52941	0.0820361	LOC100047109, CTTNBP2, PACSIN1, NKD2, MALL, DMXL2, SLA2, DST, ACSBG1, DMBT1	135	420	12504	1.98476	1	0.805029	65.5196
Annotation Cluster 6	Enrichment Score: 1.18605553177474
Category	Term	Count	%	PValue	Genes	List Total	Pop Hits	Pop Total	Fold Enrichment	Bonferroni	Benjamini	FDR
GOTERM_BP_FAT	GO:0008544~epidermis development	6	2.35294	0.0142167	ATP2C1, LOC100045884, IRF6, HOXC13, TNFRSF19, NSDHL, DHCR24	156	125	13588	4.18092	1	0.915211	20.3235
GOTERM_BP_FAT	GO:0007398~ectoderm development	6	2.35294	0.0181335	ATP2C1, LOC100045884, IRF6, HOXC13, TNFRSF19, NSDHL, DHCR24	156	133	13588	3.92944	1	0.933006	25.201
GOTERM_BP_FAT	GO:0022405~hair cycle process	3	1.17647	0.111174	HOXC13, TNFRSF19, NSDHL	156	50	13588	5.22615	1	0.990785	84.5875
GOTERM_BP_FAT	GO:0022404~molting cycle process	3	1.17647	0.111174	HOXC13, TNFRSF19, NSDHL	156	50	13588	5.22615	1	0.990785	84.5875
GOTERM_BP_FAT	GO:0001942~hair follicle development	3	1.17647	0.111174	HOXC13, TNFRSF19, NSDHL	156	50	13588	5.22615	1	0.990785	84.5875
GOTERM_BP_FAT	GO:0042303~molting cycle	3	1.17647	0.118621	HOXC13, TNFRSF19, NSDHL	156	52	13588	5.02515	1	0.992058	86.5136
GOTERM_BP_FAT	GO:0042633~hair cycle	3	1.17647	0.118621	HOXC13, TNFRSF19, NSDHL	156	52	13588	5.02515	1	0.992058	86.5136
Annotation Cluster 7	Enrichment Score: 1.1582415418585332
Category	Term	Count	%	PValue	Genes	List Total	Pop Hits	Pop Total	Fold Enrichment	Bonferroni	Benjamini	FDR
GOTERM_BP_FAT	GO:0006413~translational initiation	4	1.56863	0.00916961	GM8300, LOC641136, LOC630607, GM8332, GM5788, GM5442, GM2016, LOC640794, GM2056, GM5662, LGTN, LOC546233, EIF2B3, GM16368, GM2035	156	38	13588	9.16869	0.999927	0.958208	13.5986
GOTERM_MF_FAT	GO:0003743~translation initiation factor activity	4	1.56863	0.0345484	GM8300, LOC641136, LOC630607, GM8332, GM5788, GM5442, GM2016, LOC640794, GM2056, GM5662, LGTN, LOC546233, EIF2B3, GM16368, GM2035	154	62	13288	5.56682	0.999995	0.952226	38.1244
GOTERM_MF_FAT	GO:0008135~translation factor activity, nucleic acid binding	4	1.56863	0.103647	GM8300, LOC641136, LOC630607, GM8332, GM5788, GM5442, GM2016, LOC640794, GM2056, GM5662, LGTN, LOC546233, EIF2B3, GM16368, GM2035	154	98	13288	3.52187	1	0.998182	77.552
GOTERM_BP_FAT	GO:0006412~translation	4	1.56863	0.709087	GM8300, LOC641136, LOC630607, GM8332, GM5788, GM5442, GM2016, LOC640794, GM2056, GM5662, LGTN, LOC546233, EIF2B3, GM16368, GM2035	156	319	13588	1.0922	1	0.999799	100
Annotation Cluster 8	Enrichment Score: 1.0790783832858712
Category	Term	Count	%	PValue	Genes	List Total	Pop Hits	Pop Total	Fold Enrichment	Bonferroni	Benjamini	FDR
GOTERM_BP_FAT	GO:0042254~ribosome biogenesis	7	2.7451	0.00177138	RNASEN, KRR1, EXOSC8, SDAD1, SURF6, GAR1, MPHOSPH10, LOC100044125	156	112	13588	5.44391	0.840104	0.840104	2.77395
GOTERM_BP_FAT	GO:0022613~ribonucleoprotein complex biogenesis	7	2.7451	0.00482645	RNASEN, KRR1, EXOSC8, SDAD1, SURF6, GAR1, MPHOSPH10, LOC100044125	156	137	13588	4.4505	0.99328	0.918023	7.38943
GOTERM_CC_FAT	GO:0005730~nucleolus	10	3.92157	0.00614198	NKRF, KRR1, EXOSC8, SDAD1, RRP12, SURF6, GAR1, NOL10, MPHOSPH10, RBM19, LOC100044125	135	310	12504	2.98781	0.691716	0.691716	7.37751
GOTERM_BP_FAT	GO:0016072~rRNA metabolic process	5	1.96078	0.0105797	RNASEN, KRR1, EXOSC8, GAR1, MPHOSPH10	156	75	13588	5.80684	0.999983	0.936036	15.5291
GOTERM_BP_FAT	GO:0006364~rRNA processing	4	1.56863	0.052473	KRR1, EXOSC8, GAR1, MPHOSPH10	156	74	13588	4.70825	1	0.962311	57.4815
GOTERM_MF_FAT	GO:0003723~RNA binding	12	4.70588	0.152216	RNASEN, NKRF, FUS, GM8300, KRR1, LOC641136, EXOSC8, SURF6, GAR1, LOC630607, GM8332, GM5788, GM5442, GM2016, LOC640794, GM2056, RBM19, GM5662, LGTN, LOC546233, ESRP2, GM2035, GM16368	154	672	13288	1.54082	1	0.987661	89.5082
GOTERM_BP_FAT	GO:0034660~ncRNA metabolic process	5	1.96078	0.199592	RNASEN, KRR1, EXOSC8, GAR1, MPHOSPH10	156	202	13588	2.156	1	0.997268	97.0769
GOTERM_CC_FAT	GO:0031981~nuclear lumen	13	5.09804	0.236995	NKRF, KRR1, SDAD1, EXOSC8, RRP12, COPS5, SURF6, GAR1, LMO4, MPHOSPH10, GATA6, NOL10, LOC100044125, RBM19	135	883	12504	1.36363	1	0.960402	96.5429
GOTERM_BP_FAT	GO:0034470~ncRNA processing	4	1.56863	0.269827	KRR1, EXOSC8, GAR1, MPHOSPH10	156	158	13588	2.20513	1	0.997574	99.3193
GOTERM_CC_FAT	GO:0070013~intracellular organelle lumen	15	5.88235	0.328419	NKRF, KRR1, EXOSC8, SDAD1, RRP12, COPS5, SURF6, GAR1, LMO4, BCKDHB, MPHOSPH10, LOC100048676, GATA6, NOL10, ALDH2, LOC100044125, RBM19	135	1133	12504	1.22624	1	0.973244	99.2934
GOTERM_CC_FAT	GO:0043233~organelle lumen	15	5.88235	0.332016	NKRF, KRR1, EXOSC8, SDAD1, RRP12, COPS5, SURF6, GAR1, LMO4, BCKDHB, MPHOSPH10, LOC100048676, GATA6, NOL10, ALDH2, LOC100044125, RBM19	135	1136	12504	1.223	1	0.969894	99.339
GOTERM_CC_FAT	GO:0031974~membrane-enclosed lumen	15	5.88235	0.378304	NKRF, KRR1, EXOSC8, SDAD1, RRP12, COPS5, SURF6, GAR1, LMO4, BCKDHB, MPHOSPH10, LOC100048676, GATA6, NOL10, ALDH2, LOC100044125, RBM19	135	1174	12504	1.18342	1	0.973519	99.7295
GOTERM_BP_FAT	GO:0006396~RNA processing	7	2.7451	0.381283	RNASEN, KRR1, EXOSC8, GAR1, MPHOSPH10, ESRP2, PPWD1	156	437	13588	1.39524	1	0.996674	99.9508
GOTERM_CC_FAT	GO:0030529~ribonucleoprotein complex	4	1.56863	0.877288	KRR1, GAR1, MPHOSPH10, PPWD1	135	462	12504	0.801924	1	0.999001	100
Annotation Cluster 9	Enrichment Score: 0.880889425369058
Category	Term	Count	%	PValue	Genes	List Total	Pop Hits	Pop Total	Fold Enrichment	Bonferroni	Benjamini	FDR
GOTERM_BP_FAT	GO:0031110~regulation of microtubule polymerization or depolymerization	3	1.17647	0.0402657	LOC100047109, CTTNBP2, LOC671548, MID1, DST	156	28	13588	9.33242	1	0.951947	47.9058
GOTERM_BP_FAT	GO:0070507~regulation of microtubule cytoskeleton organization	3	1.17647	0.0632863	LOC100047109, CTTNBP2, LOC671548, MID1, DST	156	36	13588	7.25855	1	0.976613	64.5607
GOTERM_BP_FAT	GO:0032886~regulation of microtubule-based process	3	1.17647	0.09315	LOC100047109, CTTNBP2, LOC671548, MID1, DST	156	45	13588	5.80684	1	0.987671	78.8059
GOTERM_BP_FAT	GO:0051493~regulation of cytoskeleton organization	3	1.17647	0.312111	LOC100047109, CTTNBP2, LOC671548, MID1, DST	156	99	13588	2.63947	1	0.996326	99.7358
GOTERM_BP_FAT	GO:0033043~regulation of organelle organization	3	1.17647	0.531883	LOC100047109, CTTNBP2, LOC671548, MID1, DST	156	154	13588	1.6968	1	0.998393	99.9994
Annotation Cluster 10	Enrichment Score: 0.8469198002262716
Category	Term	Count	%	PValue	Genes	List Total	Pop Hits	Pop Total	Fold Enrichment	Bonferroni	Benjamini	FDR
GOTERM_BP_FAT	GO:0006695~cholesterol biosynthetic process	3	1.17647	0.0279631	PRKAA2, NSDHL, DHCR24	156	23	13588	11.3612	1	0.946741	36.238
GOTERM_BP_FAT	GO:0016126~sterol biosynthetic process	3	1.17647	0.045661	PRKAA2, NSDHL, DHCR24	156	30	13588	8.71026	1	0.960113	52.3633
GOTERM_BP_FAT	GO:0008203~cholesterol metabolic process	3	1.17647	0.190047	PRKAA2, NSDHL, DHCR24	156	70	13588	3.73297	1	0.997234	96.472
GOTERM_BP_FAT	GO:0006694~steroid biosynthetic process	3	1.17647	0.194182	PRKAA2, NSDHL, DHCR24	156	71	13588	3.68039	1	0.99719	96.7472
GOTERM_BP_FAT	GO:0016125~sterol metabolic process	3	1.17647	0.219205	PRKAA2, NSDHL, DHCR24	156	77	13588	3.39361	1	0.996606	98.0281
GOTERM_BP_FAT	GO:0008202~steroid metabolic process	4	1.56863	0.278639	GC, PRKAA2, NSDHL, DHCR24	156	161	13588	2.16404	1	0.996734	99.4386
GOTERM_BP_FAT	GO:0008610~lipid biosynthetic process	5	1.96078	0.409701	MOGAT2, LASS4, PRKAA2, NSDHL, DHCR24	156	285	13588	1.52812	1	0.997151	99.9767
Annotation Cluster 11	Enrichment Score: 0.8334781566035103
Category	Term	Count	%	PValue	Genes	List Total	Pop Hits	Pop Total	Fold Enrichment	Bonferroni	Benjamini	FDR
GOTERM_BP_FAT	GO:0007010~cytoskeleton organization	9	3.52941	0.0333841	LOC100047109, HOOK1, CTTNBP2, PRKCZ, PTK2, LOC100044675, PDGFB, ATP2C1, LOC100045884, BFSP2, FHDC1, DST	156	326	13588	2.40467	1	0.958897	41.6523
GOTERM_BP_FAT	GO:0030036~actin cytoskeleton organization	4	1.56863	0.290933	CTTNBP2, LOC100044675, PDGFB, ATP2C1, LOC100045884, FHDC1	156	165	13588	2.11158	1	0.997055	99.5726
GOTERM_BP_FAT	GO:0030029~actin filament-based process	4	1.56863	0.325262	CTTNBP2, LOC100044675, PDGFB, ATP2C1, LOC100045884, FHDC1	156	176	13588	1.9796	1	0.995903	99.8055
Annotation Cluster 12	Enrichment Score: 0.7207460055652292
Category	Term	Count	%	PValue	Genes	List Total	Pop Hits	Pop Total	Fold Enrichment	Bonferroni	Benjamini	FDR
GOTERM_BP_FAT	GO:0008104~protein localization	13	5.09804	0.151758	SDAD1, STX3, CHMP4C, SLC15A2, MITD1, LOC100044854, LSR, HOOK1, NUP210, DYNC2H1, LOC100044125, RAB25, VPS35, DHCR24, DMBT1	156	753	13588	1.50376	1	0.995872	92.6579
GOTERM_BP_FAT	GO:0015031~protein transport	11	4.31373	0.209707	HOOK1, SDAD1, STX3, CHMP4C, SLC15A2, NUP210, LOC100044125, VPS35, RAB25, MITD1, LOC100044854, LSR, DMBT1	156	651	13588	1.47178	1	0.997721	97.6111
GOTERM_BP_FAT	GO:0045184~establishment of protein localization	11	4.31373	0.21627	HOOK1, SDAD1, STX3, CHMP4C, SLC15A2, NUP210, LOC100044125, VPS35, RAB25, MITD1, LOC100044854, LSR, DMBT1	156	656	13588	1.46056	1	0.996742	97.9072
Annotation Cluster 13	Enrichment Score: 0.6476747791432627
Category	Term	Count	%	PValue	Genes	List Total	Pop Hits	Pop Total	Fold Enrichment	Bonferroni	Benjamini	FDR
GOTERM_BP_FAT	GO:0007017~microtubule-based process	7	2.7451	0.0339791	LOC100047109, HOOK1, CTTNBP2, PRKCZ, PTK2, KIF5C, DYNC2H1, DST	156	211	13588	2.88966	1	0.949144	42.2196
GOTERM_CC_FAT	GO:0015630~microtubule cytoskeleton	7	2.7451	0.352118	LOC100047109, HOOK1, LOC671548, KIF5C, DYNC2H1, TTLL4, PDE4D, MID1, DST	135	450	12504	1.44079	1	0.972798	99.548
GOTERM_CC_FAT	GO:0044430~cytoskeletal part	10	3.92157	0.449967	HOOK1, LOC671548, KIF5C, DYNC2H1, TTLL4, KRTAP13, BFSP2, PDE4D, MYH7, MID1, WHRN	135	774	12504	1.19667	1	0.980495	99.941
GOTERM_CC_FAT	GO:0005874~microtubule	4	1.56863	0.476673	HOOK1, LOC671548, KIF5C, DYNC2H1, MID1	135	240	12504	1.5437	1	0.9838	99.9683
Annotation Cluster 14	Enrichment Score: 0.641711367811463
Category	Term	Count	%	PValue	Genes	List Total	Pop Hits	Pop Total	Fold Enrichment	Bonferroni	Benjamini	FDR
GOTERM_MF_FAT	GO:0031402~sodium ion binding	4	1.56863	0.115772	SLC4A8, SLC5A7, SLC4A4, HCN3	154	103	13288	3.3509	1	0.985838	81.3611
GOTERM_BP_FAT	GO:0006814~sodium ion transport	4	1.56863	0.171317	SLC4A8, SLC5A7, SLC4A4, HCN3	156	125	13588	2.78728	1	0.996704	94.9293
GOTERM_MF_FAT	GO:0031420~alkali metal ion binding	5	1.96078	0.213619	SLC4A8, SLC5A7, SLC4A4, HCN3, KCNG2	154	206	13288	2.09431	1	0.992487	96.2413
GOTERM_BP_FAT	GO:0006812~cation transport	9	3.52941	0.23507	ATP2C1, LOC100045884, RHBG, SLC4A8, SFXN1, SLC5A7, MYB, SLC4A4, HCN3, KCNG2	156	515	13588	1.52218	1	0.996888	98.5763
GOTERM_BP_FAT	GO:0030001~metal ion transport	8	3.13725	0.240757	ATP2C1, LOC100045884, SLC4A8, SFXN1, SLC5A7, MYB, SLC4A4, HCN3, KCNG2	156	442	13588	1.57652	1	0.996641	98.7353
GOTERM_BP_FAT	GO:0006811~ion transport	11	4.31373	0.294873	CTTNBP2, ATP2C1, LOC100045884, RHBG, GRID2, SLC4A8, SFXN1, SLC5A7, MYB, SLC4A4, HCN3, KCNG2	156	712	13588	1.34569	1	0.997052	99.6087
GOTERM_BP_FAT	GO:0015672~monovalent inorganic cation transport	5	1.96078	0.455583	SLC4A8, SLC5A7, SLC4A4, HCN3, KCNG2	156	303	13588	1.43734	1	0.997194	99.9935
Annotation Cluster 15	Enrichment Score: 0.6088098190702576
Category	Term	Count	%	PValue	Genes	List Total	Pop Hits	Pop Total	Fold Enrichment	Bonferroni	Benjamini	FDR
GOTERM_BP_FAT	GO:0007017~microtubule-based process	7	2.7451	0.0339791	LOC100047109, HOOK1, CTTNBP2, PRKCZ, PTK2, KIF5C, DYNC2H1, DST	156	211	13588	2.88966	1	0.949144	42.2196
GOTERM_BP_FAT	GO:0030030~cell projection organization	8	3.13725	0.0730048	LOC100047109, PTK2, LOC100044675, PDGFB, KIF5C, DYNC2H1, DST, WHRN, FGD3, DSCAM	156	319	13588	2.18439	1	0.980143	69.9657
GOTERM_BP_FAT	GO:0048858~cell projection morphogenesis	5	1.96078	0.199592	LOC100047109, PTK2, KIF5C, DYNC2H1, DST, DSCAM	156	202	13588	2.156	1	0.997268	97.0769
GOTERM_BP_FAT	GO:0032989~cellular component morphogenesis	7	2.7451	0.212491	LOC100047109, PTK2, KIF5C, DYNC2H1, MYB, IL7R, DST, DSCAM	156	351	13588	1.73709	1	0.997581	97.7412
GOTERM_BP_FAT	GO:0032990~cell part morphogenesis	5	1.96078	0.223416	LOC100047109, PTK2, KIF5C, DYNC2H1, DST, DSCAM	156	212	13588	2.05431	1	0.996599	98.1903
GOTERM_BP_FAT	GO:0048666~neuron development	6	2.35294	0.240971	LOC100047109, PTK2, KIF5C, RORB, DST, WHRN, LOC100047843, DSCAM	156	292	13588	1.78978	1	0.996265	98.7409
GOTERM_BP_FAT	GO:0000902~cell morphogenesis	6	2.35294	0.277645	LOC100047109, PTK2, KIF5C, DYNC2H1, IL7R, DST, DSCAM	156	309	13588	1.69131	1	0.99726	99.4262
GOTERM_BP_FAT	GO:0007018~microtubule-based movement	3	1.17647	0.320509	LOC100047109, KIF5C, DYNC2H1, DST	156	101	13588	2.5872	1	0.99611	99.7826
GOTERM_BP_FAT	GO:0048812~neuron projection morphogenesis	4	1.56863	0.325262	LOC100047109, PTK2, KIF5C, DST, DSCAM	156	176	13588	1.9796	1	0.995903	99.8055
GOTERM_BP_FAT	GO:0048667~cell morphogenesis involved in neuron differentiation	4	1.56863	0.34472	LOC100047109, PTK2, KIF5C, DST, DSCAM	156	182	13588	1.91434	1	0.996573	99.8778
GOTERM_BP_FAT	GO:0000904~cell morphogenesis involved in differentiation	4	1.56863	0.436529	LOC100047109, PTK2, KIF5C, DST, DSCAM	156	212	13588	1.64344	1	0.997648	99.9889
GOTERM_BP_FAT	GO:0031175~neuron projection development	4	1.56863	0.454496	LOC100047109, PTK2, KIF5C, DST, DSCAM	156	218	13588	1.59821	1	0.997293	99.9933
GOTERM_BP_FAT	GO:0030182~neuron differentiation	6	2.35294	0.479754	LOC100047109, PTK2, KIF5C, RORB, DST, WHRN, LOC100047843, DSCAM	156	399	13588	1.30981	1	0.997601	99.9969
GOTERM_BP_FAT	GO:0007409~axonogenesis	3	1.17647	0.557116	LOC100047109, PTK2, KIF5C, DST	156	163	13588	1.60311	1	0.998749	99.9998
Annotation Cluster 16	Enrichment Score: 0.5441676789111062
Category	Term	Count	%	PValue	Genes	List Total	Pop Hits	Pop Total	Fold Enrichment	Bonferroni	Benjamini	FDR
GOTERM_BP_FAT	GO:0051252~regulation of RNA metabolic process	25	9.80392	0.050691	FUS, ZSCAN4-PS3, GM14124, ZSCAN4-PS1, COPS5, ZSCAN4-PS2, ZFP560, RORB, LOC100044599, GATA6, SSXB1, SSXB2, SSXB3, SSXB5, MYB, LOC674773, SSXB6, SSXB7, SSXB8, SSXB9, SSX9, ZFP345, LOC632959, ZSCAN4F, ZSCAN4E, GM14459, SLA2, ZSCAN4B, SSXB10, ZSCAN4A, ZSCAN4D, SSXB11, CELSR2, ZSCAN4C, SSXB12, GM6592, GM6797, LOC100045495, LASS4, HOXC13, IRF6, ZFP7, ZFP263, ESRP2, ZFHX2, LOC100047843, GM5751	156	1488	13588	1.46342	1	0.965329	56.1948
GOTERM_BP_FAT	GO:0006355~regulation of transcription, DNA-dependent	24	9.41176	0.0703817	FUS, ZSCAN4-PS3, GM14124, ZSCAN4-PS1, COPS5, ZSCAN4-PS2, ZFP560, RORB, LOC100044599, GATA6, SSXB1, SSXB2, SSXB3, SSXB5, SSXB6, MYB, LOC674773, SSXB7, SSXB8, SSXB9, SSX9, ZFP345, LOC632959, ZSCAN4F, GM14459, ZSCAN4E, SLA2, ZSCAN4B, SSXB10, ZSCAN4A, SSXB11, CELSR2, ZSCAN4D, SSXB12, ZSCAN4C, GM6592, GM6797, LOC100045495, LASS4, IRF6, HOXC13, ZFP7, ZFP263, ZFHX2, GM5751, LOC100047843	156	1465	13588	1.42694	1	0.981159	68.5885
GOTERM_BP_FAT	GO:0045449~regulation of transcription	33	12.9412	0.0942805	GM14124, ZSCAN4-PS3, COPS5, LMO4, RORB, LOC100044599, MIER1, GATA6, TIGD3, MYB, GABPB2, SSX9, ZSCAN4F, ZSCAN4E, SLA2, SNAPC3, ZSCAN4B, SSXB10, ZSCAN4A, SSXB11, ZSCAN4D, SSXB12, ZSCAN4C, LOC100045495, HOXC13, ZFP263, GM5751, FUS, ZSCAN4-PS1, ZSCAN4-PS2, ZFP560, VPS72, RB1CC1, SSXB1, SSXB2, SSXB3, ACTL6B, SSXB5, SSXB6, LOC674773, SSXB7, SSXB8, SSXB9, NKRF, ZFP345, LOC632959, GM14459, CELSR2, GM6592…	156	2227	13588	1.2907	1	0.985967	79.2213
GOTERM_MF_FAT	GO:0003700~transcription factor activity	10	3.92157	0.540191	ZSCAN4-PS3, ZSCAN4F, ZSCAN4-PS1, ZSCAN4E, ZSCAN4-PS2, ZSCAN4B, ZSCAN4A, ZSCAN4D, RORB, ZSCAN4C, VPS72, LOC100045495, LASS4, HOXC13, IRF6, GATA6, ZFP263, LOC674773, ZFHX2, MYB, LOC100047843	154	776	13288	1.11193	1	0.999429	99.9975
GOTERM_MF_FAT	GO:0003677~DNA binding	21	8.23529	0.584328	FUS, ZSCAN4-PS3, APEX2, ZSCAN4-PS1, SURF6, ZSCAN4-PS2, RORB, VPS72, FANCM, MIER1, GATA6, TIGD3, MYB, LOC674773, NKRF, ZSCAN4F, ZSCAN4E, MSH2, SNAPC3, ZSCAN4B, ZSCAN4A, ZSCAN4D, ZSCAN4C, POLR3B, LOC100045495, LASS4, IRF6, HOXC13, ZFP263, PRM1, ZFHX2, LOC100047843	154	1781	13288	1.01741	1	0.999394	99.9994
GOTERM_BP_FAT	GO:0006350~transcription	20	7.84314	0.650407	ZSCAN4-PS3, GM14124, ZSCAN4-PS1, ZSCAN4-PS2, LMO4, ZFP560, RORB, VPS72, GATA6, MIER1, RB1CC1, ACTL6B, MYB, GABPB2, NKRF, ZFP345, ZSCAN4F, ZSCAN4E, SNAPC3, ZSCAN4B, ZSCAN4A, ZSCAN4D, ZSCAN4C, POLR3B, LOC100045495, IRF6, HOXC13, ZFP7, ZFP263, LOC100047843	156	1772	13588	0.983099	1	0.999525	100
GOTERM_MF_FAT	GO:0043565~sequence-specific DNA binding	6	2.35294	0.772693	LASS4, MSH2, GATA6, HOXC13, RORB, LOC674773, ZFHX2, LOC100047843	154	556	13288	0.931141	1	0.999965	100
GOTERM_MF_FAT	GO:0030528~transcription regulator activity	12	4.70588	0.830713	FUS, ZSCAN4-PS3, COPS5, ZSCAN4F, ZSCAN4-PS1, ZSCAN4-PS2, ZSCAN4E, ZSCAN4B, ZSCAN4A, ZSCAN4D, RORB, ZSCAN4C, VPS72, LOC100045495, LASS4, HOXC13, IRF6, GATA6, ZFP263, LOC674773, ZFHX2, MYB, LOC100047843	154	1206	13288	0.858564	1	0.999991	100
Annotation Cluster 17	Enrichment Score: 0.4876553685762791
Category	Term	Count	%	PValue	Genes	List Total	Pop Hits	Pop Total	Fold Enrichment	Bonferroni	Benjamini	FDR
GOTERM_MF_FAT	GO:0005509~calcium ion binding	15	5.88235	0.104388	GALNT3, NKD2, LOC100045884, PADI3, CELSR2, MYL10, LOC100047109, ANXA9, ATP2C1, FBLN5, CCBE1, PLA2G1B, S100A7A, EGFL8, DST, CDH24, TLL1	154	840	13288	1.54082	1	0.995701	77.8039
GOTERM_BP_FAT	GO:0007155~cell adhesion	8	3.13725	0.459235	LOC100047109, ANXA9, ATP2C1, LOC100045884, FBLN5, CELSR2, ADAM12, DST, MEGF10, CDH24	156	561	13588	1.2421	1	0.997222	99.9942
GOTERM_BP_FAT	GO:0022610~biological adhesion	8	3.13725	0.461093	LOC100047109, ANXA9, ATP2C1, LOC100045884, FBLN5, CELSR2, ADAM12, DST, MEGF10, CDH24	156	562	13588	1.23989	1	0.997162	99.9945
GOTERM_BP_FAT	GO:0016337~cell-cell adhesion	4	1.56863	0.506881	ANXA9, ATP2C1, LOC100045884, CELSR2, CDH24	156	236	13588	1.47631	1	0.997961	99.9987
Annotation Cluster 18	Enrichment Score: 0.4719343621721436
Category	Term	Count	%	PValue	Genes	List Total	Pop Hits	Pop Total	Fold Enrichment	Bonferroni	Benjamini	FDR
GOTERM_BP_FAT	GO:0046034~ATP metabolic process	3	1.17647	0.274111	ATP2C1, LOC100045884, ATP9A, MYH7	156	90	13588	2.90342	1	0.997577	99.38
GOTERM_BP_FAT	GO:0006163~purine nucleotide metabolic process	4	1.56863	0.275461	ATP2C1, LOC100045884, ATP9A, PDE4D, MYH7	156	160	13588	2.17756	1	0.997393	99.398
GOTERM_BP_FAT	GO:0009205~purine ribonucleoside triphosphate metabolic process	3	1.17647	0.320509	ATP2C1, LOC100045884, ATP9A, MYH7	156	101	13588	2.5872	1	0.99611	99.7826
GOTERM_BP_FAT	GO:0009199~ribonucleoside triphosphate metabolic process	3	1.17647	0.324699	ATP2C1, LOC100045884, ATP9A, MYH7	156	102	13588	2.56184	1	0.996155	99.8029
GOTERM_BP_FAT	GO:0009144~purine nucleoside triphosphate metabolic process	3	1.17647	0.34139	ATP2C1, LOC100045884, ATP9A, MYH7	156	106	13588	2.46517	1	0.996593	99.8675
GOTERM_BP_FAT	GO:0009141~nucleoside triphosphate metabolic process	3	1.17647	0.378442	ATP2C1, LOC100045884, ATP9A, MYH7	156	115	13588	2.27224	1	0.996712	99.9471
GOTERM_BP_FAT	GO:0009150~purine ribonucleotide metabolic process	3	1.17647	0.394639	ATP2C1, LOC100045884, ATP9A, MYH7	156	119	13588	2.19586	1	0.99687	99.9652
GOTERM_BP_FAT	GO:0009259~ribonucleotide metabolic process	3	1.17647	0.418569	ATP2C1, LOC100045884, ATP9A, MYH7	156	125	13588	2.09046	1	0.997266	99.9817
Annotation Cluster 19	Enrichment Score: 0.4602661117391434
Category	Term	Count	%	PValue	Genes	List Total	Pop Hits	Pop Total	Fold Enrichment	Bonferroni	Benjamini	FDR
GOTERM_BP_FAT	GO:0035295~tube development	7	2.7451	0.0819338	CTTNBP2, GATA6, LMO4, EDN1, GREM1, GJA5, FZD6	156	264	13588	2.30954	1	0.985141	74.2415
GOTERM_BP_FAT	GO:0035239~tube morphogenesis	4	1.56863	0.310223	LMO4, EDN1, GREM1, FZD6	156	171	13588	2.03749	1	0.996758	99.7241
GOTERM_BP_FAT	GO:0060562~epithelial tube morphogenesis	3	1.17647	0.362071	LMO4, GREM1, FZD6	156	111	13588	2.35412	1	0.996303	99.9201
GOTERM_BP_FAT	GO:0060429~epithelium development	5	1.96078	0.373511	GATA6, IRF6, LMO4, GREM1, FZD6	156	271	13588	1.60706	1	0.996837	99.9401
GOTERM_BP_FAT	GO:0048598~embryonic morphogenesis	6	2.35294	0.390062	LMO4, EDN1, DYNC2H1, GREM1, GJA5, FZD6	156	359	13588	1.45575	1	0.996798	99.9608
GOTERM_BP_FAT	GO:0002009~morphogenesis of an epithelium	3	1.17647	0.589945	LMO4, GREM1, FZD6	156	173	13588	1.51045	1	0.999167	99.9999
GOTERM_BP_FAT	GO:0048729~tissue morphogenesis	3	1.17647	0.758505	LMO4, GREM1, FZD6	156	238	13588	1.09793	1	0.999914	100
Annotation Cluster 20	Enrichment Score: 0.4565108587575471
Category	Term	Count	%	PValue	Genes	List Total	Pop Hits	Pop Total	Fold Enrichment	Bonferroni	Benjamini	FDR
GOTERM_MF_FAT	GO:0004221~ubiquitin thiolesterase activity	3	1.17647	0.196936	LOC100045227, USP27X, USP53, USP32	154	71	13288	3.64588	1	0.991286	94.9937
GOTERM_BP_FAT	GO:0009057~macromolecule catabolic process	11	4.31373	0.213635	RNASEN, LOC100045227, SMG5, UBE2CBP, MID1, USP53, USP27X, LOC671548, RNF20, ZER1, USP32, RNF41, DHCR24	156	654	13588	1.46503	1	0.997306	97.7927
GOTERM_BP_FAT	GO:0044265~cellular macromolecule catabolic process	10	3.92157	0.260005	RNASEN, LOC100045227, USP27X, USP53, SMG5, LOC671548, UBE2CBP, MID1, RNF20, USP32, ZER1, RNF41	156	609	13588	1.43026	1	0.99719	99.1585
GOTERM_MF_FAT	GO:0016790~thiolester hydrolase activity	3	1.17647	0.353889	LOC100045227, USP27X, USP53, USP32	154	108	13288	2.39683	1	0.997631	99.7429
GOTERM_BP_FAT	GO:0019941~modification-dependent protein catabolic process	8	3.13725	0.359899	LOC100045227, USP27X, USP53, LOC671548, UBE2CBP, MID1, RNF20, USP32, ZER1, RNF41	156	508	13588	1.37169	1	0.996396	99.9157
GOTERM_BP_FAT	GO:0043632~modification-dependent macromolecule catabolic process	8	3.13725	0.359899	LOC100045227, USP27X, USP53, LOC671548, UBE2CBP, MID1, RNF20, USP32, ZER1, RNF41	156	508	13588	1.37169	1	0.996396	99.9157
GOTERM_BP_FAT	GO:0051603~proteolysis involved in cellular protein catabolic process	8	3.13725	0.408699	LOC100045227, USP27X, USP53, LOC671548, UBE2CBP, MID1, RNF20, USP32, ZER1, RNF41	156	534	13588	1.30491	1	0.997275	99.9761
GOTERM_BP_FAT	GO:0044257~cellular protein catabolic process	8	3.13725	0.414335	LOC100045227, USP27X, USP53, LOC671548, UBE2CBP, MID1, RNF20, USP32, ZER1, RNF41	156	537	13588	1.29762	1	0.997219	99.9794
GOTERM_BP_FAT	GO:0030163~protein catabolic process	8	3.13725	0.449923	LOC100045227, USP27X, USP53, LOC671548, UBE2CBP, MID1, RNF20, USP32, ZER1, RNF41	156	556	13588	1.25327	1	0.997799	99.9924
GOTERM_BP_FAT	GO:0006511~ubiquitin-dependent protein catabolic process	3	1.17647	0.479924	LOC100045227, USP27X, USP53, USP32	156	141	13588	1.85325	1	0.997477	99.9969
GOTERM_BP_FAT	GO:0006508~proteolysis	13	5.09804	0.518929	LOC100045227, UBE2CBP, MID1, CPN1, CTSW, USP53, USP27X, LOC671548, ADAM12, RNF20, USP32, ZER1, TLL1, RNF41, DHCR24	156	1034	13588	1.0951	1	0.998267	99.9991
Annotation Cluster 21	Enrichment Score: 0.45416325087110315
Category	Term	Count	%	PValue	Genes	List Total	Pop Hits	Pop Total	Fold Enrichment	Bonferroni	Benjamini	FDR
GOTERM_MF_FAT	GO:0005099~Ras GTPase activator activity	3	1.17647	0.172046	TBC1D8, PREX2, IQGAP2	154	65	13288	3.98242	1	0.99059	92.4054
GOTERM_MF_FAT	GO:0030695~GTPase regulator activity	7	2.7451	0.237068	DMXL2, TBC1D8, PREX2, IQGAP2, DEPDC1B, EIF2B3, FGD3	154	361	13288	1.67313	1	0.99449	97.5138
GOTERM_MF_FAT	GO:0060589~nucleoside-triphosphatase regulator activity	7	2.7451	0.248486	DMXL2, TBC1D8, PREX2, IQGAP2, DEPDC1B, EIF2B3, FGD3	154	367	13288	1.64578	1	0.990965	97.9764
GOTERM_MF_FAT	GO:0005083~small GTPase regulator activity	5	1.96078	0.255607	DMXL2, TBC1D8, PREX2, IQGAP2, FGD3	154	223	13288	1.93466	1	0.990366	98.2231
GOTERM_MF_FAT	GO:0005096~GTPase activator activity	4	1.56863	0.380864	TBC1D8, PREX2, IQGAP2, DEPDC1B	154	192	13288	1.79762	1	0.997853	99.8564
GOTERM_BP_FAT	GO:0051056~regulation of small GTPase mediated signal transduction	4	1.56863	0.483901	TBC1D8, PREX2, IQGAP2, FGD3	156	228	13588	1.52812	1	0.997387	99.9972
GOTERM_MF_FAT	GO:0005085~guanyl-nucleotide exchange factor activity	3	1.17647	0.507035	PREX2, EIF2B3, FGD3	154	147	13288	1.76093	1	0.999081	99.9936
GOTERM_MF_FAT	GO:0008047~enzyme activator activity	4	1.56863	0.549445	TBC1D8, PREX2, IQGAP2, DEPDC1B	154	249	13288	1.38612	1	0.999422	99.9981
GOTERM_BP_FAT	GO:0046578~regulation of Ras protein signal transduction	3	1.17647	0.61468	TBC1D8, PREX2, FGD3	156	181	13588	1.44369	1	0.99929	100
Annotation Cluster 22	Enrichment Score: 0.4422288072150926
Category	Term	Count	%	PValue	Genes	List Total	Pop Hits	Pop Total	Fold Enrichment	Bonferroni	Benjamini	FDR
GOTERM_BP_FAT	GO:0030326~embryonic limb morphogenesis	3	1.17647	0.303692	DYNC2H1, GREM1, GJA5	156	97	13588	2.69389	1	0.996555	99.6796
GOTERM_BP_FAT	GO:0035113~embryonic appendage morphogenesis	3	1.17647	0.303692	DYNC2H1, GREM1, GJA5	156	97	13588	2.69389	1	0.996555	99.6796
GOTERM_BP_FAT	GO:0035107~appendage morphogenesis	3	1.17647	0.378442	DYNC2H1, GREM1, GJA5	156	115	13588	2.27224	1	0.996712	99.9471
GOTERM_BP_FAT	GO:0035108~limb morphogenesis	3	1.17647	0.378442	DYNC2H1, GREM1, GJA5	156	115	13588	2.27224	1	0.996712	99.9471
GOTERM_BP_FAT	GO:0048598~embryonic morphogenesis	6	2.35294	0.390062	LMO4, EDN1, DYNC2H1, GREM1, GJA5, FZD6	156	359	13588	1.45575	1	0.996798	99.9608
GOTERM_BP_FAT	GO:0060173~limb development	3	1.17647	0.394639	DYNC2H1, GREM1, GJA5	156	119	13588	2.19586	1	0.99687	99.9652
GOTERM_BP_FAT	GO:0048736~appendage development	3	1.17647	0.394639	DYNC2H1, GREM1, GJA5	156	119	13588	2.19586	1	0.99687	99.9652
Annotation Cluster 23	Enrichment Score: 0.4131430458230105
Category	Term	Count	%	PValue	Genes	List Total	Pop Hits	Pop Total	Fold Enrichment	Bonferroni	Benjamini	FDR
GOTERM_BP_FAT	GO:0032268~regulation of cellular protein metabolic process	6	2.35294	0.215959	LOC100044675, PDGFB, CD59B, CCDC88C, PAIP1, RB1CC1, LOC676674, ZER1	156	280	13588	1.86648	1	0.997121	97.894
GOTERM_BP_FAT	GO:0031399~regulation of protein modification process	4	1.56863	0.290933	LOC100044675, PDGFB, CCDC88C, RB1CC1, ZER1	156	165	13588	2.11158	1	0.997055	99.5726
GOTERM_BP_FAT	GO:0001932~regulation of protein amino acid phosphorylation	3	1.17647	0.402666	LOC100044675, PDGFB, CCDC88C, RB1CC1	156	121	13588	2.15957	1	0.997134	99.9719
GOTERM_BP_FAT	GO:0051174~regulation of phosphorus metabolic process	5	1.96078	0.450536	LOC100044675, PDGFB, CCDC88C, SMG5, RB1CC1, EDN1	156	301	13588	1.44689	1	0.99769	99.9925
GOTERM_BP_FAT	GO:0019220~regulation of phosphate metabolic process	5	1.96078	0.450536	LOC100044675, PDGFB, CCDC88C, SMG5, RB1CC1, EDN1	156	301	13588	1.44689	1	0.99769	99.9925
GOTERM_BP_FAT	GO:0042325~regulation of phosphorylation	4	1.56863	0.646508	LOC100044675, PDGFB, CCDC88C, RB1CC1, EDN1	156	290	13588	1.20141	1	0.999512	100
Annotation Cluster 24	Enrichment Score: 0.39940144930833404
Category	Term	Count	%	PValue	Genes	List Total	Pop Hits	Pop Total	Fold Enrichment	Bonferroni	Benjamini	FDR
GOTERM_CC_FAT	GO:0005929~cilium	4	1.56863	0.176407	KIF5C, DYNC2H1, TTLL4, WHRN	135	135	12504	2.74436	1	0.915522	91.0563
GOTERM_CC_FAT	GO:0015630~microtubule cytoskeleton	7	2.7451	0.352118	LOC100047109, HOOK1, LOC671548, KIF5C, DYNC2H1, TTLL4, PDE4D, MID1, DST	135	450	12504	1.44079	1	0.972798	99.548
GOTERM_CC_FAT	GO:0044463~cell projection part	3	1.17647	0.546573	KIF5C, DYNC2H1, TTLL4	135	170	12504	1.63451	1	0.988241	99.9947
GOTERM_CC_FAT	GO:0042995~cell projection	6	2.35294	0.743948	CTTNBP2, PTK2, KIF5C, DYNC2H1, TTLL4, WHRN	135	575	12504	0.966493	1	0.997298	100
Annotation Cluster 25	Enrichment Score: 0.3858380559311241
Category	Term	Count	%	PValue	Genes	List Total	Pop Hits	Pop Total	Fold Enrichment	Bonferroni	Benjamini	FDR
GOTERM_BP_FAT	GO:0007268~synaptic transmission	5	1.96078	0.146702	CTTNBP2, PTK2, GRID2, SLC5A7, UNC13B	156	178	13588	2.4467	1	0.99578	91.9318
GOTERM_BP_FAT	GO:0007267~cell-cell signaling	6	2.35294	0.236747	CTTNBP2, PTK2, GRID2, SLC5A7, GREM1, UNC13B	156	290	13588	1.80212	1	0.996657	98.625
GOTERM_BP_FAT	GO:0019226~transmission of nerve impulse	5	1.96078	0.257893	CTTNBP2, PTK2, GRID2, SLC5A7, UNC13B	156	226	13588	1.92705	1	0.997344	99.1196
GOTERM_BP_FAT	GO:0043623~cellular protein complex assembly	3	1.17647	0.349689	CTTNBP2, PTK2, UNC13B	156	108	13588	2.41952	1	0.996668	99.8917
GOTERM_BP_FAT	GO:0034622~cellular macromolecular complex assembly	4	1.56863	0.451517	CTTNBP2, PTK2, SURF6, UNC13B	156	217	13588	1.60558	1	0.997593	99.9927
GOTERM_BP_FAT	GO:0070271~protein complex biogenesis	4	1.56863	0.480994	CTTNBP2, PTK2, CCDC88C, UNC13B	156	227	13588	1.53485	1	0.99739	99.997
GOTERM_BP_FAT	GO:0006461~protein complex assembly	4	1.56863	0.480994	CTTNBP2, PTK2, CCDC88C, UNC13B	156	227	13588	1.53485	1	0.99739	99.997
GOTERM_BP_FAT	GO:0034621~cellular macromolecular complex subunit organization	4	1.56863	0.532094	CTTNBP2, PTK2, SURF6, UNC13B	156	245	13588	1.42208	1	0.998313	99.9994
GOTERM_BP_FAT	GO:0065003~macromolecular complex assembly	5	1.96078	0.540981	CTTNBP2, PTK2, CCDC88C, SURF6, UNC13B	156	338	13588	1.2885	1	0.998486	99.9996
GOTERM_BP_FAT	GO:0043933~macromolecular complex subunit organization	5	1.96078	0.606352	CTTNBP2, PTK2, CCDC88C, SURF6, UNC13B	156	367	13588	1.18668	1	0.999208	100
GOTERM_BP_FAT	GO:0050877~neurological system process	10	3.92157	0.997917	CTTNBP2, PTK2, OLFR703, GRID2, BFSP2, RORB, SLC5A7, UNC13B, WHRN, LOC100047843, OLFR1339	156	1681	13588	0.518159	1	1	100
Annotation Cluster 26	Enrichment Score: 0.3847779255228294
Category	Term	Count	%	PValue	Genes	List Total	Pop Hits	Pop Total	Fold Enrichment	Bonferroni	Benjamini	FDR
GOTERM_BP_FAT	GO:0001568~blood vessel development	5	1.96078	0.303608	PTK2, EDN1, CCBE1, GJA5, NSDHL	156	244	13588	1.78489	1	0.996837	99.679
GOTERM_BP_FAT	GO:0001944~vasculature development	5	1.96078	0.319069	PTK2, EDN1, CCBE1, GJA5, NSDHL	156	250	13588	1.74205	1	0.99629	99.7752
GOTERM_BP_FAT	GO:0001525~angiogenesis	3	1.17647	0.449717	PTK2, EDN1, CCBE1	156	133	13588	1.96472	1	0.997922	99.9923
GOTERM_BP_FAT	GO:0048514~blood vessel morphogenesis	3	1.17647	0.663363	PTK2, EDN1, CCBE1	156	198	13588	1.31974	1	0.999552	100
Annotation Cluster 27	Enrichment Score: 0.37555941814851646
Category	Term	Count	%	PValue	Genes	List Total	Pop Hits	Pop Total	Fold Enrichment	Bonferroni	Benjamini	FDR
GOTERM_CC_FAT	GO:0005615~extracellular space	8	3.13725	0.30798	GC, ARG1, CXCL16, EDN1, IFNA12, GREM1, LSR, CPN1	135	511	12504	1.45005	1	0.970274	98.9739
GOTERM_CC_FAT	GO:0044421~extracellular region part	10	3.92157	0.449967	GC, ARG1, CXCL16, EDN1, IFNA12, ADAM12, GREM1, LSR, DMBT1, CPN1	135	774	12504	1.19667	1	0.980495	99.941
GOTERM_CC_FAT	GO:0005576~extracellular region	19	7.45098	0.539038	GC, PDGFB, EDN1, GREM1, LSR, CPN1, ARG1, LOC100044675, CXCL16, FBLN5, GLIPR1, CCBE1, PLA2G1B, IFNA12, C330005M16RIK, TNFRSF19, EGFL8, ADAM12, TLL1, DMBT1	135	1680	12504	1.04751	1	0.988693	99.9935
Annotation Cluster 28	Enrichment Score: 0.3537852626065303
Category	Term	Count	%	PValue	Genes	List Total	Pop Hits	Pop Total	Fold Enrichment	Bonferroni	Benjamini	FDR
GOTERM_MF_FAT	GO:0016887~ATPase activity	7	2.7451	0.106093	DDX27, FANCM, MSH2, ATP2C1, LOC100045884, ATP9A, DYNC2H1, MDN1	154	281	13288	2.14947	1	0.986589	78.3741
GOTERM_MF_FAT	GO:0001882~nucleoside binding	21	8.23529	0.336904	PRKCZ, LOC100045884, MSH2, KIF5C, LOC633311, LRGUK, MYH7, PRKG2, POLR3B, GM2587, LOC100046304, ACSBG1, DDX27, FANCM, PTK2, MAPK6, ATP2C1, ATP9A, DYNC2H1, ACTL6B, TNNI3K, PRKAA2, MDN1, HCN3, DHCR24	154	1558	13288	1.16303	1	0.997323	99.6336
GOTERM_MF_FAT	GO:0030554~adenyl nucleotide binding	20	7.84314	0.404994	PRKCZ, LOC100045884, MSH2, KIF5C, LOC633311, LRGUK, MYH7, PRKG2, GM2587, LOC100046304, ACSBG1, DDX27, FANCM, PTK2, MAPK6, ATP2C1, ATP9A, DYNC2H1, ACTL6B, TNNI3K, PRKAA2, MDN1, HCN3, DHCR24	154	1535	13288	1.12424	1	0.998364	99.9165
GOTERM_MF_FAT	GO:0032559~adenyl ribonucleotide binding	19	7.45098	0.416374	PRKCZ, LOC100045884, MSH2, KIF5C, LOC633311, LRGUK, MYH7, PRKG2, GM2587, LOC100046304, ACSBG1, DDX27, FANCM, PTK2, MAPK6, ATP2C1, ATP9A, DYNC2H1, ACTL6B, TNNI3K, PRKAA2, MDN1, HCN3	154	1460	13288	1.1229	1	0.998379	99.9359
GOTERM_MF_FAT	GO:0001883~purine nucleoside binding	20	7.84314	0.419935	PRKCZ, LOC100045884, MSH2, KIF5C, LOC633311, LRGUK, MYH7, PRKG2, GM2587, LOC100046304, ACSBG1, DDX27, FANCM, PTK2, MAPK6, ATP2C1, ATP9A, DYNC2H1, ACTL6B, TNNI3K, PRKAA2, MDN1, HCN3, DHCR24	154	1548	13288	1.1148	1	0.998129	99.941
GOTERM_MF_FAT	GO:0005524~ATP binding	18	7.05882	0.498578	PRKCZ, LOC100045884, MSH2, KIF5C, LOC633311, LRGUK, MYH7, PRKG2, GM2587, LOC100046304, ACSBG1, DDX27, FANCM, PTK2, MAPK6, ATP2C1, ATP9A, DYNC2H1, ACTL6B, TNNI3K, PRKAA2, MDN1	154	1443	13288	1.07633	1	0.999111	99.9919
GOTERM_MF_FAT	GO:0017076~purine nucleotide binding	21	8.23529	0.675784	PRKCZ, LOC100045884, MSH2, KIF5C, LOC633311, LRGUK, MYH7, PRKG2, GM2587, LOC100046304, ACSBG1, DDX27, FANCM, PTK2, MAPK6, ATP2C1, ATP9A, DYNC2H1, ACTL6B, TNNI3K, RAB25, PRKAA2, MDN1, HCN3, DHCR24	154	1871	13288	0.968466	1	0.999827	100
GOTERM_MF_FAT	GO:0032553~ribonucleotide binding	20	7.84314	0.690443	PRKCZ, LOC100045884, MSH2, KIF5C, LOC633311, LRGUK, MYH7, PRKG2, GM2587, LOC100046304, ACSBG1, DDX27, FANCM, PTK2, MAPK6, ATP2C1, ATP9A, DYNC2H1, ACTL6B, TNNI3K, RAB25, PRKAA2, MDN1, HCN3	154	1796	13288	0.960865	1	0.999852	100
GOTERM_MF_FAT	GO:0032555~purine ribonucleotide binding	20	7.84314	0.690443	PRKCZ, LOC100045884, MSH2, KIF5C, LOC633311, LRGUK, MYH7, PRKG2, GM2587, LOC100046304, ACSBG1, DDX27, FANCM, PTK2, MAPK6, ATP2C1, ATP9A, DYNC2H1, ACTL6B, TNNI3K, RAB25, PRKAA2, MDN1, HCN3	154	1796	13288	0.960865	1	0.999852	100
GOTERM_MF_FAT	GO:0000166~nucleotide binding	24	9.41176	0.712925	FUS, PRKCZ, LOC100045884, PRKG2, LOC100046304, ACSBG1, DDX27, FANCM, PTK2, DYNC2H1, ACTL6B, RAB25, PRKAA2, HCN3, MDN1, DHCR24, MSH2, LOC633311, KIF5C, MYH7, LRGUK, GM2587, MAPK6, ATP2C1, ATP9A, RBM19, TNNI3K, ESRP2	154	2183	13288	0.948629	1	0.999876	100
Annotation Cluster 29	Enrichment Score: 0.35095319014539395
Category	Term	Count	%	PValue	Genes	List Total	Pop Hits	Pop Total	Fold Enrichment	Bonferroni	Benjamini	FDR
GOTERM_BP_FAT	GO:0006874~cellular calcium ion homeostasis	3	1.17647	0.278343	ATP2C1, LOC100045884, EDN1, GPR6	156	91	13588	2.87151	1	0.997019	99.4349
GOTERM_BP_FAT	GO:0055074~calcium ion homeostasis	3	1.17647	0.295255	ATP2C1, LOC100045884, EDN1, GPR6	156	95	13588	2.75061	1	0.996795	99.6121
GOTERM_BP_FAT	GO:0006875~cellular metal ion homeostasis	3	1.17647	0.316313	ATP2C1, LOC100045884, EDN1, GPR6	156	100	13588	2.61308	1	0.996364	99.7603
GOTERM_BP_FAT	GO:0055065~metal ion homeostasis	3	1.17647	0.34139	ATP2C1, LOC100045884, EDN1, GPR6	156	106	13588	2.46517	1	0.996593	99.8675
GOTERM_BP_FAT	GO:0055080~cation homeostasis	4	1.56863	0.350402	ATP2C1, LOC100045884, EDN1, GPR6, SLC4A4	156	184	13588	1.89353	1	0.99647	99.8935
GOTERM_BP_FAT	GO:0050801~ion homeostasis	5	1.96078	0.430211	ATP2C1, LOC100045884, EDN1, GPR6, GRID2, SLC4A4	156	293	13588	1.48639	1	0.997511	99.9867
GOTERM_BP_FAT	GO:0030005~cellular di-, tri-valent inorganic cation homeostasis	3	1.17647	0.453545	ATP2C1, LOC100045884, EDN1, GPR6	156	134	13588	1.95006	1	0.997397	99.9931
GOTERM_BP_FAT	GO:0055066~di-, tri-valent inorganic cation homeostasis	3	1.17647	0.498288	ATP2C1, LOC100045884, EDN1, GPR6	156	146	13588	1.78978	1	0.997862	99.9982
GOTERM_BP_FAT	GO:0042592~homeostatic process	8	3.13725	0.501598	ATP2C1, LOC100045884, EDN1, ANKRD11, GPR6, GRID2, SFXN1, IL7R, SLC4A4	156	584	13588	1.19319	1	0.997875	99.9984
GOTERM_BP_FAT	GO:0030003~cellular cation homeostasis	3	1.17647	0.519779	ATP2C1, LOC100045884, EDN1, GPR6	156	152	13588	1.71913	1	0.998201	99.9991
GOTERM_BP_FAT	GO:0006873~cellular ion homeostasis	4	1.56863	0.575089	ATP2C1, LOC100045884, EDN1, GPR6, GRID2	156	261	13588	1.33491	1	0.999059	99.9999
GOTERM_BP_FAT	GO:0055082~cellular chemical homeostasis	4	1.56863	0.593118	ATP2C1, LOC100045884, EDN1, GPR6, GRID2	156	268	13588	1.30004	1	0.999173	99.9999
GOTERM_BP_FAT	GO:0048878~chemical homeostasis	5	1.96078	0.602025	ATP2C1, LOC100045884, EDN1, GPR6, GRID2, SLC4A4	156	365	13588	1.19319	1	0.999183	100
GOTERM_BP_FAT	GO:0019725~cellular homeostasis	4	1.56863	0.754216	ATP2C1, LOC100045884, EDN1, GPR6, GRID2	156	343	13588	1.01577	1	0.999914	100
Annotation Cluster 30	Enrichment Score: 0.34385920288506067
Category	Term	Count	%	PValue	Genes	List Total	Pop Hits	Pop Total	Fold Enrichment	Bonferroni	Benjamini	FDR
GOTERM_BP_FAT	GO:0046546~development of primary male sexual characteristics	3	1.17647	0.12239	MSH2, BIK, DHCR24	156	53	13588	4.93033	1	0.991942	87.4002
GOTERM_BP_FAT	GO:0046661~male sex differentiation	3	1.17647	0.137747	MSH2, BIK, DHCR24	156	57	13588	4.58435	1	0.99493	90.4783
GOTERM_BP_FAT	GO:0045137~development of primary sexual characteristics	3	1.17647	0.333059	MSH2, BIK, DHCR24	156	104	13588	2.51257	1	0.996244	99.8383
GOTERM_BP_FAT	GO:0003006~reproductive developmental process	5	1.96078	0.355346	HOOK1, MSH2, PRM1, BIK, DHCR24	156	264	13588	1.64967	1	0.996568	99.9057
GOTERM_BP_FAT	GO:0007548~sex differentiation	3	1.17647	0.438143	MSH2, BIK, DHCR24	156	130	13588	2.01006	1	0.997574	99.9894
GOTERM_BP_FAT	GO:0060548~negative regulation of cell death	4	1.56863	0.532094	CD59B, MSH2, RB1CC1, DHCR24	156	245	13588	1.42208	1	0.998313	99.9994
GOTERM_BP_FAT	GO:0043066~negative regulation of apoptosis	3	1.17647	0.760556	MSH2, RB1CC1, DHCR24	156	239	13588	1.09334	1	0.999913	100
GOTERM_BP_FAT	GO:0043069~negative regulation of programmed cell death	3	1.17647	0.770592	MSH2, RB1CC1, DHCR24	156	244	13588	1.07093	1	0.999926	100
GOTERM_BP_FAT	GO:0010941~regulation of cell death	6	2.35294	0.774976	CD59B, MSH2, RB1CC1, GRID2, BIK, DHCR24	156	563	13588	0.928269	1	0.999927	100
GOTERM_BP_FAT	GO:0042981~regulation of apoptosis	5	1.96078	0.880847	MSH2, RB1CC1, GRID2, BIK, DHCR24	156	553	13588	0.787546	1	0.999995	100
GOTERM_BP_FAT	GO:0043067~regulation of programmed cell death	5	1.96078	0.886746	MSH2, RB1CC1, GRID2, BIK, DHCR24	156	560	13588	0.777701	1	0.999996	100
Annotation Cluster 31	Enrichment Score: 0.29754826419418295
Category	Term	Count	%	PValue	Genes	List Total	Pop Hits	Pop Total	Fold Enrichment	Bonferroni	Benjamini	FDR
GOTERM_BP_FAT	GO:0006887~exocytosis	3	1.17647	0.357953	STX3, NKD2, UNC13B	156	110	13588	2.37552	1	0.996505	99.9116
GOTERM_BP_FAT	GO:0046903~secretion	4	1.56863	0.463392	STX3, NKD2, EDN1, UNC13B	156	221	13588	1.57652	1	0.997124	99.9949
GOTERM_BP_FAT	GO:0016192~vesicle-mediated transport	6	2.35294	0.618038	HOOK1, PACSIN1, STX3, NKD2, MEGF10, UNC13B	156	466	13588	1.12149	1	0.9993	100
GOTERM_BP_FAT	GO:0032940~secretion by cell	3	1.17647	0.629531	STX3, NKD2, UNC13B	156	186	13588	1.40488	1	0.999413	100
Annotation Cluster 32	Enrichment Score: 0.23305184551332803
Category	Term	Count	%	PValue	Genes	List Total	Pop Hits	Pop Total	Fold Enrichment	Bonferroni	Benjamini	FDR
GOTERM_CC_FAT	GO:0005626~insoluble fraction	7	2.7451	0.500977	CTTNBP2, CCDC88C, SLC15A2, GRID2, CYP26A1, MTMR7, ACSBG1	135	528	12504	1.22795	1	0.986195	99.9824
GOTERM_CC_FAT	GO:0000267~cell fraction	7	2.7451	0.620499	CTTNBP2, CCDC88C, SLC15A2, GRID2, CYP26A1, MTMR7, ACSBG1	135	596	12504	1.08784	1	0.994145	99.9994
GOTERM_CC_FAT	GO:0005624~membrane fraction	6	2.35294	0.643111	CTTNBP2, SLC15A2, GRID2, CYP26A1, MTMR7, ACSBG1	135	510	12504	1.08967	1	0.994365	99.9997
Annotation Cluster 33	Enrichment Score: 0.22833788481395176
Category	Term	Count	%	PValue	Genes	List Total	Pop Hits	Pop Total	Fold Enrichment	Bonferroni	Benjamini	FDR
GOTERM_CC_FAT	GO:0031981~nuclear lumen	13	5.09804	0.236995	NKRF, KRR1, SDAD1, EXOSC8, RRP12, COPS5, SURF6, GAR1, LMO4, MPHOSPH10, GATA6, NOL10, LOC100044125, RBM19	135	883	12504	1.36363	1	0.960402	96.5429
GOTERM_CC_FAT	GO:0005667~transcription factor complex	3	1.17647	0.718827	COPS5, GATA6, LMO4	135	234	12504	1.18746	1	0.996432	100
GOTERM_CC_FAT	GO:0044451~nucleoplasm part	5	1.96078	0.805446	COPS5, SURF6, GATA6, GAR1, LMO4	135	513	12504	0.902751	1	0.998883	100
GOTERM_CC_FAT	GO:0005654~nucleoplasm	5	1.96078	0.88971	COPS5, SURF6, GATA6, GAR1, LMO4	135	599	12504	0.77314	1	0.999205	100
Annotation Cluster 34	Enrichment Score: 0.21318030600326862
Category	Term	Count	%	PValue	Genes	List Total	Pop Hits	Pop Total	Fold Enrichment	Bonferroni	Benjamini	FDR
GOTERM_BP_FAT	GO:0007281~germ cell development	3	1.17647	0.320509	HOOK1, MSH2, PRM1	156	101	13588	2.5872	1	0.99611	99.7826
GOTERM_BP_FAT	GO:0003006~reproductive developmental process	5	1.96078	0.355346	HOOK1, MSH2, PRM1, BIK, DHCR24	156	264	13588	1.64967	1	0.996568	99.9057
GOTERM_BP_FAT	GO:0048610~reproductive cellular process	3	1.17647	0.589945	HOOK1, MSH2, PRM1	156	173	13588	1.51045	1	0.999167	99.9999
GOTERM_BP_FAT	GO:0048609~reproductive process in a multicellular organism	5	1.96078	0.690424	HOOK1, CTTNBP2, MSH2, PRM1, BIK	156	409	13588	1.06482	1	0.999723	100
GOTERM_BP_FAT	GO:0032504~multicellular organism reproduction	5	1.96078	0.690424	HOOK1, CTTNBP2, MSH2, PRM1, BIK	156	409	13588	1.06482	1	0.999723	100
GOTERM_BP_FAT	GO:0007276~gamete generation	4	1.56863	0.732392	HOOK1, MSH2, PRM1, BIK	156	331	13588	1.0526	1	0.999857	100
GOTERM_BP_FAT	GO:0048232~male gamete generation	3	1.17647	0.791396	HOOK1, PRM1, BIK	156	255	13588	1.02474	1	0.999949	100
GOTERM_BP_FAT	GO:0007283~spermatogenesis	3	1.17647	0.791396	HOOK1, PRM1, BIK	156	255	13588	1.02474	1	0.999949	100
GOTERM_BP_FAT	GO:0019953~sexual reproduction	4	1.56863	0.82094	HOOK1, MSH2, PRM1, BIK	156	386	13588	0.902617	1	0.999976	100
Annotation Cluster 35	Enrichment Score: 0.19779799387110586
Category	Term	Count	%	PValue	Genes	List Total	Pop Hits	Pop Total	Fold Enrichment	Bonferroni	Benjamini	FDR
GOTERM_MF_FAT	GO:0004713~protein tyrosine kinase activity	3	1.17647	0.565594	CTTNBP2, PTK2, TNNI3K	154	164	13288	1.5784	1	0.999387	99.9989
GOTERM_BP_FAT	GO:0016310~phosphorylation	9	3.52941	0.5786	CTTNBP2, PRKCZ, PTK2, MAPK6, MSH2, LOC633311, TNNI3K, PRKAA2, PRKG2, SMTNL1, LOC100046304, GM2587	156	718	13588	1.09181	1	0.999071	99.9999
GOTERM_BP_FAT	GO:0006468~protein amino acid phosphorylation	8	3.13725	0.599562	CTTNBP2, PRKCZ, PTK2, MAPK6, LOC633311, TNNI3K, PRKAA2, PRKG2, SMTNL1, LOC100046304, GM2587	156	640	13588	1.08878	1	0.999187	100
GOTERM_BP_FAT	GO:0006793~phosphorus metabolic process	10	3.92157	0.661743	CTTNBP2, PRKCZ, PTK2, MAPK6, MSH2, LOC633311, TNNI3K, PRKAA2, PRKG2, SMTNL1, MTMR7, LOC100046304, GM2587	156	866	13588	1.0058	1	0.99956	100
GOTERM_BP_FAT	GO:0006796~phosphate metabolic process	10	3.92157	0.661743	CTTNBP2, PRKCZ, PTK2, MAPK6, MSH2, LOC633311, TNNI3K, PRKAA2, PRKG2, SMTNL1, MTMR7, LOC100046304, GM2587	156	866	13588	1.0058	1	0.99956	100
GOTERM_MF_FAT	GO:0004672~protein kinase activity	7	2.7451	0.667787	CTTNBP2, PRKCZ, PTK2, MAPK6, LOC633311, TNNI3K, PRKAA2, PRKG2, LOC100046304, GM2587	154	583	13288	1.03602	1	0.999828	100
GOTERM_MF_FAT	GO:0004674~protein serine/threonine kinase activity	5	1.96078	0.718917	PRKCZ, MAPK6, LOC633311, TNNI3K, PRKAA2, PRKG2, LOC100046304, GM2587	154	421	13288	1.02477	1	0.999872	100
Annotation Cluster 36	Enrichment Score: 0.15109952436609994
Category	Term	Count	%	PValue	Genes	List Total	Pop Hits	Pop Total	Fold Enrichment	Bonferroni	Benjamini	FDR
GOTERM_MF_FAT	GO:0008237~metallopeptidase activity	4	1.56863	0.365809	COPS5, ADAM12, TLL1, CPN1	154	187	13288	1.84568	1	0.997667	99.8006
GOTERM_MF_FAT	GO:0070011~peptidase activity, acting on L-amino acid peptides	6	2.35294	0.829668	LOC100045227, USP27X, COPS5, ADAM12, TLL1, CTSW, CPN1	154	603	13288	0.858564	1	0.999992	100
GOTERM_MF_FAT	GO:0008233~peptidase activity	6	2.35294	0.855902	LOC100045227, USP27X, COPS5, ADAM12, TLL1, CTSW, CPN1	154	629	13288	0.823075	1	0.999994	100
GOTERM_MF_FAT	GO:0004175~endopeptidase activity	3	1.17647	0.957237	ADAM12, TLL1, CTSW	154	421	13288	0.614863	1	1	100
Annotation Cluster 37	Enrichment Score: 0.12212018790940174
Category	Term	Count	%	PValue	Genes	List Total	Pop Hits	Pop Total	Fold Enrichment	Bonferroni	Benjamini	FDR
GOTERM_BP_FAT	GO:0046649~lymphocyte activation	3	1.17647	0.643937	MSH2, SLA2, IL7R	156	191	13588	1.3681	1	0.999513	100
GOTERM_BP_FAT	GO:0045321~leukocyte activation	3	1.17647	0.716577	MSH2, SLA2, IL7R	156	219	13588	1.19319	1	0.999822	100
GOTERM_BP_FAT	GO:0001775~cell activation	3	1.17647	0.774503	MSH2, SLA2, IL7R	156	246	13588	1.06223	1	0.99993	100
GOTERM_BP_FAT	GO:0006955~immune response	4	1.56863	0.908635	MSH2, SLA2, IL7R, POLR3B	156	471	13588	0.739725	1	0.999999	100
Annotation Cluster 38	Enrichment Score: 0.11135045063042152
Category	Term	Count	%	PValue	Genes	List Total	Pop Hits	Pop Total	Fold Enrichment	Bonferroni	Benjamini	FDR
GOTERM_BP_FAT	GO:0033554~cellular response to stress	5	1.96078	0.681113	FANCM, APEX2, MSH2, RB1CC1, MYOF	156	404	13588	1.078	1	0.999677	100
GOTERM_BP_FAT	GO:0006281~DNA repair	3	1.17647	0.723579	FANCM, APEX2, MSH2	156	222	13588	1.17706	1	0.999841	100
GOTERM_BP_FAT	GO:0006974~response to DNA damage stimulus	3	1.17647	0.842783	FANCM, APEX2, MSH2	156	287	13588	0.91048	1	0.999985	100
GOTERM_BP_FAT	GO:0006259~DNA metabolic process	4	1.56863	0.863332	FANCM, APEX2, LOC100044675, PDGFB, MSH2	156	421	13588	0.827578	1	0.999992	100
Annotation Cluster 39	Enrichment Score: 0.09899124198900348
Category	Term	Count	%	PValue	Genes	List Total	Pop Hits	Pop Total	Fold Enrichment	Bonferroni	Benjamini	FDR
GOTERM_MF_FAT	GO:0042803~protein homodimerization activity	3	1.17647	0.654663	MYH7, SDCBP2, GABPB2	154	193	13288	1.34123	1	0.999807	100
GOTERM_MF_FAT	GO:0042802~identical protein binding	3	1.17647	0.850723	MYH7, SDCBP2, GABPB2	154	290	13288	0.892611	1	0.999994	100
GOTERM_MF_FAT	GO:0046983~protein dimerization activity	3	1.17647	0.906192	MYH7, SDCBP2, GABPB2	154	340	13288	0.761345	1	0.999999	100
Annotation Cluster 40	Enrichment Score: 0.0927764514750599
Category	Term	Count	%	PValue	Genes	List Total	Pop Hits	Pop Total	Fold Enrichment	Bonferroni	Benjamini	FDR
GOTERM_BP_FAT	GO:0016477~cell migration	3	1.17647	0.762593	CTTNBP2, PTK2, LOC100044675, PDGFB	156	240	13588	1.08878	1	0.999913	100
GOTERM_BP_FAT	GO:0006928~cell motion	4	1.56863	0.793589	CTTNBP2, PTK2, LOC100044675, PDGFB, KIF5C	156	367	13588	0.949347	1	0.999949	100
GOTERM_BP_FAT	GO:0051674~localization of cell	3	1.17647	0.838499	CTTNBP2, PTK2, LOC100044675, PDGFB	156	284	13588	0.920098	1	0.999985	100
GOTERM_BP_FAT	GO:0048870~cell motility	3	1.17647	0.838499	CTTNBP2, PTK2, LOC100044675, PDGFB	156	284	13588	0.920098	1	0.999985	100
Annotation Cluster 41	Enrichment Score: 0.08437773181917373
Category	Term	Count	%	PValue	Genes	List Total	Pop Hits	Pop Total	Fold Enrichment	Bonferroni	Benjamini	FDR
GOTERM_BP_FAT	GO:0030097~hemopoiesis	3	1.17647	0.78403	MSH2, SFXN1, IL7R	156	251	13588	1.04107	1	0.99994	100
GOTERM_BP_FAT	GO:0048534~hemopoietic or lymphoid organ development	3	1.17647	0.834111	MSH2, SFXN1, IL7R	156	281	13588	0.929921	1	0.999983	100
GOTERM_BP_FAT	GO:0002520~immune system development	3	1.17647	0.85371	MSH2, SFXN1, IL7R	156	295	13588	0.885789	1	0.999989	100
Annotation Cluster 42	Enrichment Score: 0.08418822625100238
Category	Term	Count	%	PValue	Genes	List Total	Pop Hits	Pop Total	Fold Enrichment	Bonferroni	Benjamini	FDR
GOTERM_BP_FAT	GO:0016568~chromatin modification	3	1.17647	0.754356	ACTL6B, RNF20, VPS72	156	236	13588	1.10724	1	0.999909	100
GOTERM_BP_FAT	GO:0051276~chromosome organization	4	1.56863	0.843967	ACTL6B, PRM1, RNF20, VPS72	156	404	13588	0.862402	1	0.999985	100
GOTERM_BP_FAT	GO:0006325~chromatin organization	3	1.17647	0.87808	ACTL6B, RNF20, VPS72	156	315	13588	0.829548	1	0.999995	100
Annotation Cluster 43	Enrichment Score: 0.07027571716230999
Category	Term	Count	%	PValue	Genes	List Total	Pop Hits	Pop Total	Fold Enrichment	Bonferroni	Benjamini	FDR
GOTERM_CC_FAT	GO:0005740~mitochondrial envelope	4	1.56863	0.794621	APEX2, LOC100048676, BCKDHB, BIK, SFXN1	135	391	12504	0.947542	1	0.998792	100
GOTERM_CC_FAT	GO:0044429~mitochondrial part	5	1.96078	0.818525	APEX2, LOC100048676, BCKDHB, ALDH2, BIK, SFXN1	135	524	12504	0.8838	1	0.999027	100
GOTERM_CC_FAT	GO:0005743~mitochondrial inner membrane	3	1.17647	0.830107	APEX2, LOC100048676, BCKDHB, SFXN1	135	296	12504	0.938739	1	0.999136	100
GOTERM_CC_FAT	GO:0031967~organelle envelope	5	1.96078	0.836266	APEX2, LOC100048676, NUP210, BCKDHB, BIK, SFXN1	135	540	12504	0.857613	1	0.999005	100
GOTERM_CC_FAT	GO:0031975~envelope	5	1.96078	0.83838	APEX2, LOC100048676, NUP210, BCKDHB, BIK, SFXN1	135	542	12504	0.854449	1	0.998914	100
GOTERM_CC_FAT	GO:0019866~organelle inner membrane	3	1.17647	0.851572	APEX2, LOC100048676, BCKDHB, SFXN1	135	312	12504	0.890598	1	0.998506	100
GOTERM_CC_FAT	GO:0031090~organelle membrane	7	2.7451	0.872565	CTTNBP2, APEX2, LOC100048676, MALL, ATP2C1, LOC100045884, BCKDHB, SFXN1, DMBT1	135	809	12504	0.801428	1	0.998996	100
GOTERM_CC_FAT	GO:0031966~mitochondrial membrane	3	1.17647	0.908717	APEX2, LOC100048676, BCKDHB, SFXN1	135	368	12504	0.755072	1	0.99951	100
GOTERM_CC_FAT	GO:0005739~mitochondrion	11	4.31373	0.911926	AADAT, CTTNBP2, TMEM186, APEX2, LOC100048676, BCKDHB, ALDH2, RAI14, BIK, MYL10, SFXN1, HEMK1	135	1322	12504	0.770684	1	0.999503	100
Annotation Cluster 44	Enrichment Score: 0.043518410573802034
Category	Term	Count	%	PValue	Genes	List Total	Pop Hits	Pop Total	Fold Enrichment	Bonferroni	Benjamini	FDR
GOTERM_MF_FAT	GO:0022836~gated channel activity	3	1.17647	0.838027	GRID2, HCN3, KCNG2	154	281	13288	0.9212	1	0.999991	100
GOTERM_MF_FAT	GO:0005216~ion channel activity	3	1.17647	0.913873	GRID2, HCN3, KCNG2	154	349	13288	0.741711	1	0.999999	100
GOTERM_MF_FAT	GO:0022838~substrate specific channel activity	3	1.17647	0.922464	GRID2, HCN3, KCNG2	154	360	13288	0.719048	1	1	100
GOTERM_MF_FAT	GO:0015267~channel activity	3	1.17647	0.926099	GRID2, HCN3, KCNG2	154	365	13288	0.709198	1	1	100
GOTERM_MF_FAT	GO:0022803~passive transmembrane transporter activity	3	1.17647	0.926099	GRID2, HCN3, KCNG2	154	365	13288	0.709198	1	1	100
Annotation Cluster 45	Enrichment Score: 0.026653031411660696
Category	Term	Count	%	PValue	Genes	List Total	Pop Hits	Pop Total	Fold Enrichment	Bonferroni	Benjamini	FDR
GOTERM_BP_FAT	GO:0045941~positive regulation of transcription	4	1.56863	0.9116	FUS, GATA6, IRF6, RORB, LOC100047843	156	475	13588	0.733495	1	0.999999	100
GOTERM_BP_FAT	GO:0010628~positive regulation of gene expression	4	1.56863	0.920647	FUS, GATA6, IRF6, RORB, LOC100047843	156	488	13588	0.713955	1	0.999999	100
GOTERM_BP_FAT	GO:0045935~positive regulation of nucleobase, nucleoside, nucleotide and nucleic acid metabolic process	4	1.56863	0.934063	FUS, GATA6, IRF6, RORB, LOC100047843	156	510	13588	0.683157	1	1	100
GOTERM_BP_FAT	GO:0010604~positive regulation of macromolecule metabolic process	5	1.96078	0.934633	FUS, GATA6, IRF6, RB1CC1, RORB, LOC100047843	156	633	13588	0.688014	1	1	100
GOTERM_BP_FAT	GO:0051173~positive regulation of nitrogen compound metabolic process	4	1.56863	0.942481	FUS, GATA6, IRF6, RORB, LOC100047843	156	526	13588	0.662377	1	1	100
GOTERM_BP_FAT	GO:0010557~positive regulation of macromolecule biosynthetic process	4	1.56863	0.944425	FUS, GATA6, IRF6, RORB, LOC100047843	156	530	13588	0.657378	1	1	100
GOTERM_BP_FAT	GO:0045893~positive regulation of transcription, DNA-dependent	3	1.17647	0.953279	FUS, GATA6, RORB, LOC100047843	156	416	13588	0.628143	1	1	100
GOTERM_BP_FAT	GO:0031328~positive regulation of cellular biosynthetic process	4	1.56863	0.954077	FUS, GATA6, IRF6, RORB, LOC100047843	156	552	13588	0.631178	1	1	100
GOTERM_BP_FAT	GO:0051254~positive regulation of RNA metabolic process	3	1.17647	0.95463	FUS, GATA6, RORB, LOC100047843	156	419	13588	0.623646	1	1	100
GOTERM_BP_FAT	GO:0009891~positive regulation of biosynthetic process	4	1.56863	0.956042	FUS, GATA6, IRF6, RORB, LOC100047843	156	557	13588	0.625512	1	1	100
Annotation Cluster 46	Enrichment Score: 3.119150390806662E-4
Category	Term	Count	%	PValue	Genes	List Total	Pop Hits	Pop Total	Fold Enrichment	Bonferroni	Benjamini	FDR
GOTERM_BP_FAT	GO:0050877~neurological system process	10	3.92157	0.997917	CTTNBP2, PTK2, OLFR703, GRID2, BFSP2, RORB, SLC5A7, UNC13B, WHRN, LOC100047843, OLFR1339	156	1681	13588	0.518159	1	1	100
GOTERM_BP_FAT	GO:0007600~sensory perception	5	1.96078	0.999952	OLFR703, BFSP2, RORB, WHRN, LOC100047843, OLFR1339	156	1402	13588	0.310637	1	1	100
GOTERM_BP_FAT	GO:0050890~cognition	5	1.96078	0.999979	OLFR703, BFSP2, RORB, WHRN, LOC100047843, OLFR1339	156	1480	13588	0.294265	1	1	100

## Sheet: Downregulated_DAVID_GO_FAC
Down-regulated Agilent Probe IDs were converted to Gene Symbols using DAVID Gene ID Conversion Tool; Gene List was subjected to Functional Annotation Clustering based on Gene Ontology Terms (BP -Biological Process; CC - Cellular Component; MF - Molecular Function). The GO terms selected for representation in Fig. 1C are highlighted.
Annotation Cluster 1	Enrichment Score: 10.112234931610123
Category	Term	Count	%	PValue	Genes	List Total	Pop Hits	Pop Total	Fold Enrichment	Bonferroni	Benjamini	FDR
GOTERM_CC_FAT	GO:0044421~extracellular region part	77	10.5769	8.64142e-15	SLURP1, MSR1, FGF9, LY86, MMP9, LOC100044702, LOC100048777, POSTN, IL15, MMP23, CXCL11, GPC4, GM6148, SLC1A3, HPSE, GPX3, TDGF1, LBP, SPON2, KNG1, C4A, SCUBE2, C4B, SPARCL1, EGFL6, MMP19, CILP, MGP, CPXM2, SERPING1, LOC100048740, PRELP, ADAMTS9, THBD, LOC100045680, SERPINF1, EREG, LOC675521, CPXM1, STC1, RELN, MFAP4, COL24A1, ADAMTS2, ENOX1, CCL1, RBP4, ADAMTSL1, PODN, CXCL5, TNC, ADAMTSL4, CXCL2…	475	774	12504	2.61882	2.46803e-12	1.23401e-12	1.14797e-11
GOTERM_CC_FAT	GO:0031012~extracellular matrix	36	4.94505	6.49899e-09	ADAMTSL1, PODN, TNC, MMP9, ADAMTSL4, POSTN, COL2A1, DCN, MMP23, ABI3BP, CPZ, GPC4, SLC1A3, HPSE, SMOC1, COL6A3, TGM2, COL6A2, COL6A1, SPON2, ENTPD2, HAPLN1, TNXB, EGFL6, SPARCL1, PTPRZ1, DMP1, MMP19, LOC100047608, CILP, LOC100048740, PRELP, ADAMTS9, KAZALD1, RELN, MFAP4, COL24A1, ADAMTS2	475	309	12504	3.0669	1.85221e-06	6.17404e-07	8.61666e-06
GOTERM_CC_FAT	GO:0005578~proteinaceous extracellular matrix	35	4.80769	8.20094e-09	ADAMTSL1, PODN, TNC, MMP9, ADAMTSL4, POSTN, COL2A1, DCN, MMP23, ABI3BP, CPZ, GPC4, SLC1A3, HPSE, SMOC1, TGM2, COL6A2, COL6A1, SPON2, ENTPD2, HAPLN1, TNXB, EGFL6, SPARCL1, PTPRZ1, DMP1, MMP19, LOC100047608, CILP, LOC100048740, PRELP, ADAMTS9, KAZALD1, RELN, COL24A1, MFAP4, ADAMTS2	475	297	12504	3.10218	2.33727e-06	5.84317e-07	1.08732e-05
Annotation Cluster 2	Enrichment Score: 5.90251268201736
Category	Term	Count	%	PValue	Genes	List Total	Pop Hits	Pop Total	Fold Enrichment	Bonferroni	Benjamini	FDR
GOTERM_BP_FAT	GO:0007155~cell adhesion	49	6.73077	1.34812e-08	POSTN, CNTNAP5A, PCDHGA1, ARHGAP6, ROBO2, PARD3B, SPON2, PCDHB7, EGFL6, PCDH9, CPXM2, NRXN1, BTBD9, GPR98, TNFAIP6, PODXL2, PGM5, CD34, CPXM1, LOC100044927, RELN, COL24A1, MFAP4, AOC3, TNC, PCDHB14, COL2A1, ITGBL1, RGMB, PCDHB19, TRO, EFR3A, COL6A2, COL6A1, HAPLN1, SELP, TNXB, PCDH10, NFASC, ITGA1, CELSR3, PCDH17, PCDHB20, KITL, ITGA9, CDH15, SNED1, ITGA8, BMPR1B, NTM	483	561	13588	2.45721	2.65442e-05	2.65442e-05	2.31363e-05
GOTERM_BP_FAT	GO:0022610~biological adhesion	49	6.73077	1.41487e-08	POSTN, CNTNAP5A, PCDHGA1, ARHGAP6, ROBO2, PARD3B, SPON2, PCDHB7, EGFL6, PCDH9, CPXM2, NRXN1, BTBD9, GPR98, TNFAIP6, PODXL2, PGM5, CD34, CPXM1, LOC100044927, RELN, COL24A1, MFAP4, AOC3, TNC, PCDHB14, COL2A1, ITGBL1, RGMB, PCDHB19, TRO, EFR3A, COL6A2, COL6A1, HAPLN1, SELP, TNXB, PCDH10, NFASC, ITGA1, CELSR3, PCDH17, PCDHB20, KITL, ITGA9, CDH15, SNED1, ITGA8, BMPR1B, NTM	483	562	13588	2.45283	2.78584e-05	1.39293e-05	2.42818e-05
GOTERM_BP_FAT	GO:0016337~cell-cell adhesion	17	2.33516	0.0102805	SELP, PCDHB7, TNXB, PCDH10, PCDHB14, CELSR3, PCDH9, COL2A1, PCDHB20, PCDH17, GPR98, PCDHGA1, CDH15, PCDHB19, EFR3A, ROBO2, BMPR1B	483	236	13588	2.02649	1	0.334318	16.251
Annotation Cluster 3	Enrichment Score: 3.8959950893899857
Category	Term	Count	%	PValue	Genes	List Total	Pop Hits	Pop Total	Fold Enrichment	Bonferroni	Benjamini	FDR
GOTERM_BP_FAT	GO:0010817~regulation of hormone levels	17	2.33516	1.17715e-05	RBP4, IL6, HNF1B, CYP1B1, TBX3, RBP1, HSD17B1, DHRS9, PCSK1, ADH1, DIO3, CHST8, RELN, SRD5A1, BMPR1B, PCSK5, SMPD3	483	128	13588	3.73635	0.0229116	0.00577778	0.0202001
GOTERM_BP_FAT	GO:0042445~hormone metabolic process	13	1.78571	7.67003e-05	RBP4, CYP1B1, RBP1, HSD17B1, DHRS9, PCSK1, ADH1, DIO3, CHST8, SRD5A1, RELN, BMPR1B, PCSK5	483	90	13588	4.06358	0.140177	0.0213445	0.13155
GOTERM_BP_FAT	GO:0034754~cellular hormone metabolic process	8	1.0989	0.00227189	RBP4, CYP1B1, RBP1, ADH1, HSD17B1, DHRS9, SRD5A1, BMPR1B	483	52	13588	4.32808	0.988649	0.184183	3.82821
Annotation Cluster 4	Enrichment Score: 3.7674079198937904
Category	Term	Count	%	PValue	Genes	List Total	Pop Hits	Pop Total	Fold Enrichment	Bonferroni	Benjamini	FDR
GOTERM_BP_FAT	GO:0048514~blood vessel morphogenesis	20	2.74725	8.08177e-05	FGF9, MMP19, WARS2, ANPEP, SEMA5A, GM6148, HOXA3, S1PR1, HEY1, EREG, CXCR4, HAND2, DLL4, NOTCH4, ECSCR, TDGF1, ROBO4, TGM2, ZC3H12A, FIGF, TNFAIP2, LOC100047300	483	198	13588	2.84167	0.14712	0.0196955	0.138608
GOTERM_BP_FAT	GO:0001568~blood vessel development	22	3.02198	0.000169328	FGF9, ANPEP, WARS2, GM6148, SEMA5A, S1PR1, HOXA3, HEY1, CXCR4, HAND2, TDGF1, TGM2, ROBO4, ZC3H12A, FIGF, LOC100047300, RECK, TBX3, MMP19, LOC631094, EREG, DLL4, ECSCR, NOTCH4, TNFAIP2	483	244	13588	2.53654	0.283541	0.0327937	0.2902
GOTERM_BP_FAT	GO:0001944~vasculature development	22	3.02198	0.000234087	FGF9, ANPEP, WARS2, GM6148, SEMA5A, S1PR1, HOXA3, HEY1, CXCR4, HAND2, TDGF1, TGM2, ROBO4, ZC3H12A, FIGF, LOC100047300, RECK, TBX3, MMP19, LOC631094, EREG, DLL4, ECSCR, NOTCH4, TNFAIP2	483	250	13588	2.47566	0.36933	0.0410406	0.400978
GOTERM_BP_FAT	GO:0001525~angiogenesis	15	2.06044	0.000265923	FGF9, MMP19, ANPEP, SEMA5A, S1PR1, EREG, CXCR4, HAND2, DLL4, ECSCR, NOTCH4, ROBO4, ZC3H12A, FIGF, TNFAIP2	483	133	13588	3.17284	0.407659	0.0427009	0.455394
Annotation Cluster 5	Enrichment Score: 2.9908751462980705
Category	Term	Count	%	PValue	Genes	List Total	Pop Hits	Pop Total	Fold Enrichment	Bonferroni	Benjamini	FDR
GOTERM_BP_FAT	GO:0006954~inflammatory response	21	2.88462	0.000154521	KNG1, SELP, IL6, CXCL5, NFKBID, C4A, C4B, LY86, CRP, LOC100044702, CXCL2, SERPING1, CXCL11, CCL7, C8G, S1PR3, SERPINA3N, C4BP, LOC100045680, LOC100048018, LOC675521, CXCL15, CFH, LBP, BMPR1B, BMP6	483	225	13588	2.6257	0.262342	0.0332433	0.264856
GOTERM_BP_FAT	GO:0009611~response to wounding	26	3.57143	0.000660719	NFKBID, CXCL5, LY86, CRP, CXCL2, LOC100044702, CXCL11, CCL7, S1PR3, SLC1A3, LOC100048018, CFH, LBP, ENTPD2, KNG1, F11, SELP, IL6, C4A, C4B, SERPING1, C8G, SERPINA3N, C4BP, THBD, LOC100045680, F3, CXCL15, LOC675521, BMPR1B, BMP6	483	347	13588	2.10791	0.727846	0.0831021	1.12788
GOTERM_BP_FAT	GO:0006952~defense response	30	4.12088	0.00135014	LY6G6F, RARRES2, IL1R1, CXCL5, NFKBID, LY86, CXCL2, LOC100044702, CRP, SP110, CD1D1, CXCL11, CCL7, CD1D2, S1PR3, LOC100048018, PGLYRP2, GM15753, CFH, LBP, KNG1, SELP, IL6, LYZ2, C4A, C4B, SERPING1, CCL17, C8G, ABCC9, SERPINA3N, C4BP, LOC100045680, LOC675521, CXCL15, BMPR1B, BMP6	483	448	13588	1.88387	0.930068	0.137388	2.29198
GOTERM_BP_FAT	GO:0002526~acute inflammatory response	9	1.23626	0.0078907	IL6, C4A, C4B, CRP, SERPING1, C8G, SERPINA3N, C4BP, LOC100048018, LOC100045680, LOC675521, CFH, LBP	483	81	13588	3.12583	1	0.336671	12.7119
Annotation Cluster 6	Enrichment Score: 2.3438286320503314
Category	Term	Count	%	PValue	Genes	List Total	Pop Hits	Pop Total	Fold Enrichment	Bonferroni	Benjamini	FDR
GOTERM_CC_FAT	GO:0044456~synapse part	19	2.60989	0.00118827	GABRD, GABRA1, GABRB3, NRXN3, GRIP1, ATP6V1G2, PARK2, GRIN3A, NRXN1, SHANK1, RIMS1, AMPH, SLC17A6, SYN3, CHRNB3, CAMK2A, DLG2, CHRNA2, SYNPO	475	212	12504	2.35925	0.287416	0.0472552	1.56403
GOTERM_CC_FAT	GO:0045202~synapse	24	3.2967	0.00241315	GABRB3, GRIP1, ATP6V1G2, GRIN3A, RIMS1, AMPH, SYN3, CAMK2A, DLG2, SYNPO, CHRNA2, GABRD, PHACTR1, GABRA1, SPARCL1, NRXN3, NRXN1, PARK2, SHANK1, LOC100046314, CBLN1, SLC17A6, CDH15, CHRNB3, UNC13A	475	319	12504	1.9805	0.497711	0.0824723	3.15257
GOTERM_CC_FAT	GO:0030054~cell junction	30	4.12088	0.00685907	LIMS2, GABRB3, GRIP1, ABI2, GRIN3A, RIMS1, CDSN, TMEM178, AMPH, ESPN, SYN3, PARD3B, CAMK2A, DPP4, DLG2, CHRNA2, SYNPO, GABRD, PHACTR1, GABRA1, PARK2, LOC100046314, BC021767, TMEM47, CBLN1, SLC17A6, PGM5, NRAP, ABCB1A, CGN, CHRNB3, UNC13A	475	470	12504	1.68027	0.859362	0.195836	8.72141
GOTERM_CC_FAT	GO:0045211~postsynaptic membrane	11	1.51099	0.0214251	GABRD, GABRA1, GABRB3, GRIP1, CHRNB3, PARK2, GRIN3A, SHANK1, DLG2, SYNPO, CHRNA2	475	126	12504	2.29815	0.997914	0.42944	24.9601
Annotation Cluster 7	Enrichment Score: 2.217801825245498
Category	Term	Count	%	PValue	Genes	List Total	Pop Hits	Pop Total	Fold Enrichment	Bonferroni	Benjamini	FDR
GOTERM_BP_FAT	GO:0007267~cell-cell signaling	24	3.2967	0.000278392	HNF1B, GABRB3, FGF9, TNC, SOX2, DRD4, CACNB4, BARX1, HRH1, SYN3, DLG2, GABRD, IL6, TBX3, NRXN3, TBX5, LOC100041871, SLC12A5, NRXN1, PARK2, HGF, SLC17A6, EREG, SIX1, SMPD3	483	290	13588	2.32821	0.422028	0.0412947	0.476698
GOTERM_BP_FAT	GO:0019226~transmission of nerve impulse	16	2.1978	0.015206	GABRD, EGR2, GABRB3, NRXN3, LOC100041871, DRD4, SLC12A5, PARK2, CACNB4, CACNG2, NRXN1, HRH1, S1PR1, SLC17A6, SYN3, PMP22, DLG2	483	226	13588	1.99168	1	0.390186	23.1234
GOTERM_BP_FAT	GO:0007268~synaptic transmission	12	1.64835	0.0524714	GABRD, HRH1, SLC17A6, GABRB3, NRXN3, LOC100041871, SYN3, DRD4, SLC12A5, NRXN1, PARK2, CACNB4, DLG2	483	178	13588	1.89657	1	0.602607	60.3465
Annotation Cluster 8	Enrichment Score: 2.1577567906361863
Category	Term	Count	%	PValue	Genes	List Total	Pop Hits	Pop Total	Fold Enrichment	Bonferroni	Benjamini	FDR
GOTERM_MF_FAT	GO:0030246~carbohydrate binding	24	3.2967	0.00185558	FGF9, CD248, POSTN, DCN, CD72, CD209D, ABI3BP, CCL7, LOC100048018, PGLYRP2, RSPO2, CFH, CLEC2I, GALNT14, F11, 1810014F10RIK, HAPLN1, SELP, LMAN1L, TNXB, LGALS2, CLEC11A, TNFAIP6, ZG16, GFPT2, LOC100044927	497	317	13288	2.02421	0.668821	0.198299	2.70276
GOTERM_MF_FAT	GO:0005539~glycosaminoglycan binding	12	1.64835	0.00353046	F11, HAPLN1, TNFAIP6, TNXB, LOC100048018, FGF9, PGLYRP2, RSPO2, CFH, LOC100044927, POSTN, DCN, CCL7, ABI3BP	497	114	13288	2.81436	0.878074	0.295822	5.0837
GOTERM_MF_FAT	GO:0001871~pattern binding	12	1.64835	0.00839963	F11, HAPLN1, TNFAIP6, TNXB, LOC100048018, FGF9, PGLYRP2, RSPO2, CFH, LOC100044927, POSTN, DCN, CCL7, ABI3BP	497	128	13288	2.50654	0.993388	0.366353	11.7007
GOTERM_MF_FAT	GO:0030247~polysaccharide binding	12	1.64835	0.00839963	F11, HAPLN1, TNFAIP6, TNXB, LOC100048018, FGF9, PGLYRP2, RSPO2, CFH, LOC100044927, POSTN, DCN, CCL7, ABI3BP	497	128	13288	2.50654	0.993388	0.366353	11.7007
GOTERM_MF_FAT	GO:0008201~heparin binding	8	1.0989	0.0351871	F11, TNXB, LOC100048018, FGF9, RSPO2, CFH, POSTN, CCL7, ABI3BP	497	83	13288	2.577	1	0.545879	41.0479
Annotation Cluster 9	Enrichment Score: 2.1120939315702745
Category	Term	Count	%	PValue	Genes	List Total	Pop Hits	Pop Total	Fold Enrichment	Bonferroni	Benjamini	FDR
GOTERM_MF_FAT	GO:0008009~chemokine activity	8	1.0989	0.000446557	CCL1, CXCL5, CXCL2, CXCL15, LOC100044702, CXCL11, CCL28, CCL7, CCL17	497	38	13288	5.62872	0.233378	0.12443	0.656757
GOTERM_MF_FAT	GO:0042379~chemokine receptor binding	8	1.0989	0.000526987	CCL1, CXCL5, CXCL2, CXCL15, LOC100044702, CXCL11, CCL28, CCL7, CCL17	497	39	13288	5.48439	0.269218	0.0992671	0.774617
GOTERM_BP_FAT	GO:0042330~taxis	12	1.64835	0.00167038	CCL1, CXCL5, CXCL2, LOC100044702, ITGA1, CXCL11, CCL28, CCL7, CCL17, ECSCR, CXCL15, ROBO2, LBP	483	109	13588	3.09716	0.96281	0.159072	2.82831
GOTERM_BP_FAT	GO:0006935~chemotaxis	12	1.64835	0.00167038	CCL1, CXCL5, CXCL2, LOC100044702, ITGA1, CXCL11, CCL28, CCL7, CCL17, ECSCR, CXCL15, ROBO2, LBP	483	109	13588	3.09716	0.96281	0.159072	2.82831
GOTERM_BP_FAT	GO:0007626~locomotory behavior	18	2.47253	0.0051555	CCL1, CXCL5, LOC100044702, CXCL2, DRD4, ITGA1, PARK2, CACNB4, CXCL11, CCL28, CCL7, CCL17, ESPN, ECSCR, CXCL15, RELN, ROBO2, LBP, QRFP	483	239	13588	2.11877	0.999962	0.295978	8.48861
GOTERM_BP_FAT	GO:0007610~behavior	25	3.43407	0.00981636	CCL1, CXCL5, CXCL2, LOC100044702, DRD4, ABI2, CACNB4, CXCL11, CCL28, CCL7, AMPH, ESPN, SLC1A3, ADH1, ROBO2, LBP, QRFP, EGR2, ITGA1, PARK2, CCL17, ITGA8, PRKAR1B, CXCL15, ECSCR, RELN	483	405	13588	1.73657	1	0.3328	15.5744
GOTERM_BP_FAT	GO:0050900~leukocyte migration	6	0.824176	0.0174579	SELP, CD34, CXCL2, CXCL15, ITGA1, LBP	483	43	13588	3.92547	1	0.413458	26.0851
GOTERM_MF_FAT	GO:0005125~cytokine activity	14	1.92308	0.0175109	CCL1, IL6, SLURP1, CXCL5, LOC100044702, CXCL2, IL15, CXCL11, CCL28, KITL, CCL7, CCL17, CXCL15, GDF15, BMP6	497	180	13288	2.0795	0.999973	0.528014	22.9423
GOTERM_BP_FAT	GO:0030595~leukocyte chemotaxis	4	0.549451	0.0691541	CXCL2, CXCL15, ITGA1, LBP	483	27	13588	4.16778	1	0.653861	70.7662
GOTERM_BP_FAT	GO:0060326~cell chemotaxis	4	0.549451	0.0691541	CXCL2, CXCL15, ITGA1, LBP	483	27	13588	4.16778	1	0.653861	70.7662
GOTERM_BP_FAT	GO:0030593~neutrophil chemotaxis	3	0.412088	0.120366	CXCL2, CXCL15, ITGA1	483	17	13588	4.96456	1	0.757962	88.9306
Annotation Cluster 10	Enrichment Score: 2.0197199026511536
Category	Term	Count	%	PValue	Genes	List Total	Pop Hits	Pop Total	Fold Enrichment	Bonferroni	Benjamini	FDR
GOTERM_BP_FAT	GO:0048667~cell morphogenesis involved in neuron differentiation	16	2.1978	0.00211015	ABLIM1, EGR2, PTPRZ1, NFASC, CELSR3, GAS1, SEMA5A, LHFPL5, SLC1A3, CXCR4, RELN, ROBO2, BMPR1B, DCX, FOXD1, LOC639211, DCLK1	483	182	13588	2.47319	0.984381	0.17968	3.56031
GOTERM_BP_FAT	GO:0030030~cell projection organization	23	3.15934	0.00234232	ABLIM1, EGR2, PTPRZ1, NFASC, ABI2, CELSR3, GAS1, GRIN3A, GPR98, SPAG16, SEMA5A, EFHD1, LHFPL5, CXCR4, ITGA8, LOC100048526, RELN, ROBO2, NEURL1A, BMPR1B, DCX, FOXD1, LOC639211, DCLK1, FGD4	483	319	13588	2.02836	0.990122	0.181889	3.94465
GOTERM_BP_FAT	GO:0048666~neuron development	21	2.88462	0.00392689	ABLIM1, EGR2, RPGR, PTPRZ1, NFASC, ABI2, CELSR3, GAS1, GRIN3A, GPR98, SEMA5A, EFHD1, LHFPL5, SRPX, SLC1A3, CXCR4, RELN, ROBO2, BMPR1B, DCX, FOXD1, LOC639211, DCLK1	483	292	13588	2.02323	0.999568	0.257678	6.52959
GOTERM_BP_FAT	GO:0031175~neuron projection development	17	2.33516	0.00491819	ABLIM1, EGR2, PTPRZ1, NFASC, CELSR3, ABI2, GAS1, GRIN3A, SEMA5A, EFHD1, CXCR4, RELN, ROBO2, BMPR1B, DCX, FOXD1, DCLK1	483	218	13588	2.19382	0.999939	0.292988	8.11326
GOTERM_BP_FAT	GO:0007409~axonogenesis	14	1.92308	0.00537038	SEMA5A, ABLIM1, EGR2, PTPRZ1, CXCR4, NFASC, CELSR3, RELN, ROBO2, GAS1, BMPR1B, DCX, FOXD1, DCLK1	483	163	13588	2.41629	0.999975	0.297722	8.82725
GOTERM_BP_FAT	GO:0007411~axon guidance	10	1.37363	0.00795552	SEMA5A, ABLIM1, EGR2, CXCR4, NFASC, RELN, ROBO2, GAS1, BMPR1B, FOXD1	483	98	13588	2.87066	1	0.33186	12.8097
GOTERM_BP_FAT	GO:0030182~neuron differentiation	25	3.43407	0.00839941	ABLIM1, SOX2, ABI2, GRIN3A, SEMA5A, EFHD1, S1PR1, SRPX, SLC1A3, CXCR4, ROBO2, DCX, LOC639211, FOXD1, DCLK1, EGR2, CEBPB, RPGR, BHLHE22, PTPRZ1, NFASC, CELSR3, GAS1, GPR98, LHFPL5, RELN, BMPR1B	483	399	13588	1.76269	1	0.326613	13.4769
GOTERM_BP_FAT	GO:0000904~cell morphogenesis involved in differentiation	16	2.1978	0.00881194	ABLIM1, EGR2, PTPRZ1, NFASC, CELSR3, GAS1, SEMA5A, LHFPL5, SLC1A3, CXCR4, RELN, ROBO2, BMPR1B, DCX, FOXD1, LOC639211, DCLK1	483	212	13588	2.12321	1	0.321099	14.0925
GOTERM_BP_FAT	GO:0048812~neuron projection morphogenesis	14	1.92308	0.0100085	SEMA5A, ABLIM1, EGR2, PTPRZ1, CXCR4, NFASC, CELSR3, RELN, ROBO2, GAS1, BMPR1B, DCX, FOXD1, DCLK1	483	176	13588	2.23781	1	0.332493	15.8551
GOTERM_BP_FAT	GO:0006928~cell motion	23	3.15934	0.0120086	EGFR, ABLIM1, SELP, EGR2, CXCL2, NFASC, ITGA1, ABI2, GAS1, KITL, SEMA5A, CXCR4, CD34, CXCL15, SIX1, LOC100048526, RELN, ROBO2, NEURL1A, LBP, BMPR1B, DCX, FOXD1, DCLK1	483	367	13588	1.76307	1	0.361626	18.7254
GOTERM_BP_FAT	GO:0032989~cellular component morphogenesis	21	2.88462	0.0258997	EGFR, ABLIM1, EGR2, PTPRZ1, NFASC, CELSR3, GAS1, HGF, SEMA5A, LHFPL5, SLC1A3, CXCR4, MYH11, LOC100048526, RELN, ROBO2, NEURL1A, BMPR1B, DCX, PMP22, FOXD1, LOC639211, DCLK1	483	351	13588	1.68314	1	0.502532	36.2591
GOTERM_BP_FAT	GO:0048858~cell projection morphogenesis	14	1.92308	0.0280717	SEMA5A, ABLIM1, EGR2, PTPRZ1, CXCR4, NFASC, CELSR3, RELN, ROBO2, GAS1, BMPR1B, DCX, FOXD1, DCLK1	483	202	13588	1.94978	1	0.517175	38.6548
GOTERM_BP_FAT	GO:0032990~cell part morphogenesis	14	1.92308	0.0399206	SEMA5A, ABLIM1, EGR2, PTPRZ1, CXCR4, NFASC, CELSR3, RELN, ROBO2, GAS1, BMPR1B, DCX, FOXD1, DCLK1	483	212	13588	1.85781	1	0.570174	50.2998
GOTERM_BP_FAT	GO:0000902~cell morphogenesis	18	2.47253	0.0502912	ABLIM1, EGFR, EGR2, PTPRZ1, NFASC, CELSR3, GAS1, HGF, SEMA5A, LHFPL5, SLC1A3, CXCR4, RELN, ROBO2, BMPR1B, DCX, FOXD1, LOC639211, DCLK1	483	309	13588	1.63879	1	0.602928	58.7512
Annotation Cluster 11	Enrichment Score: 1.710901797875753
Category	Term	Count	%	PValue	Genes	List Total	Pop Hits	Pop Total	Fold Enrichment	Bonferroni	Benjamini	FDR
GOTERM_BP_FAT	GO:0045785~positive regulation of cell adhesion	7	0.961538	0.00386247	GM6148, TNXB, EGFL6, SMOC1, TDGF1, DMP1, TGM2, LOC100047300, ABI3BP	483	43	13588	4.57971	0.999509	0.262727	6.4258
GOTERM_BP_FAT	GO:0010811~positive regulation of cell-substrate adhesion	5	0.686813	0.0143619	GM6148, EGFL6, SMOC1, TDGF1, DMP1, LOC100047300, ABI3BP	483	27	13588	5.20972	1	0.388046	21.9847
GOTERM_BP_FAT	GO:0030155~regulation of cell adhesion	8	1.0989	0.049399	GM6148, S1PR1, TNXB, EGFL6, SMOC1, TDGF1, DMP1, TGM2, LOC100047300, ABI3BP	483	94	13588	2.39426	1	0.602922	58.0812
GOTERM_BP_FAT	GO:0010810~regulation of cell-substrate adhesion	5	0.686813	0.0523113	GM6148, EGFL6, SMOC1, TDGF1, DMP1, LOC100047300, ABI3BP	483	40	13588	3.51656	1	0.604659	60.2314
Annotation Cluster 12	Enrichment Score: 1.4907851513564965
Category	Term	Count	%	PValue	Genes	List Total	Pop Hits	Pop Total	Fold Enrichment	Bonferroni	Benjamini	FDR
GOTERM_MF_FAT	GO:0003779~actin binding	21	2.88462	0.00582254	ABLIM1, TRIOBP, PHACTR1, CLMN, MYO3B, DAAM2, SYNPO2L, ESPN, BC021767, PKNOX2, SYNE1, NRAP, MED28, CGN, SVIL, MYH11, POF1B, AI428936, MYH14, MYLK, FGD4, SYNPO	497	288	13288	1.94953	0.969024	0.352293	8.25407
GOTERM_MF_FAT	GO:0008092~cytoskeletal protein binding	24	3.2967	0.0370427	ABLIM1, TRIOBP, PHACTR1, CLMN, LOC100044217, MYO3B, PDLIM3, DAAM2, SYNPO2L, GPR98, ESPN, BC021767, PKNOX2, SYNE1, MED28, ATG4C, NRAP, CGN, SVIL, MYH11, POF1B, AI428936, MYH14, MYLK, FGD4, SYNPO	497	414	13288	1.54994	1	0.551616	42.6985
GOTERM_CC_FAT	GO:0015629~actin cytoskeleton	12	1.64835	0.156254	ABLIM1, MYO3B, PDLIM3, ESPN, BC021767, PKNOX2, ARHGAP6, CGN, SVIL, MYH11, MYOM1, MYH14, SYNPO	475	205	12504	1.54093	1	0.878194	89.488
Annotation Cluster 13	Enrichment Score: 1.4587584434775278
Category	Term	Count	%	PValue	Genes	List Total	Pop Hits	Pop Total	Fold Enrichment	Bonferroni	Benjamini	FDR
GOTERM_BP_FAT	GO:0034754~cellular hormone metabolic process	8	1.0989	0.00227189	RBP4, CYP1B1, RBP1, ADH1, HSD17B1, DHRS9, SRD5A1, BMPR1B	483	52	13588	4.32808	0.988649	0.184183	3.82821
GOTERM_BP_FAT	GO:0042446~hormone biosynthetic process	5	0.686813	0.00578911	DIO3, HSD17B1, CHST8, SRD5A1, BMPR1B	483	21	13588	6.69822	0.999989	0.3004	9.48372
GOTERM_BP_FAT	GO:0008210~estrogen metabolic process	3	0.412088	0.0116937	CYP1B1, HSD17B1, BMPR1B	483	5	13588	16.8795	1	0.359429	18.2797
GOTERM_MF_FAT	GO:0016229~steroid dehydrogenase activity	4	0.549451	0.092352	HSD17B11, HSD17B1, DHRS9, SRD5A1	497	29	13288	3.68778	1	0.699149	76.0567
GOTERM_BP_FAT	GO:0006694~steroid biosynthetic process	5	0.686813	0.244191	HSD17B11, STARD6, HSD17B1, SRD5A1, BMPR1B	483	71	13588	1.98116	1	0.903269	99.1809
GOTERM_BP_FAT	GO:0008202~steroid metabolic process	7	0.961538	0.509711	HSD17B11, CYP1B1, STARD6, HSD17B1, PON1, SRD5A1, BMPR1B	483	161	13588	1.22315	1	0.983088	99.9995
Annotation Cluster 14	Enrichment Score: 1.4425529095668654
Category	Term	Count	%	PValue	Genes	List Total	Pop Hits	Pop Total	Fold Enrichment	Bonferroni	Benjamini	FDR
GOTERM_BP_FAT	GO:0030178~negative regulation of Wnt receptor signaling pathway	5	0.686813	0.0125788	DKK3, BARX1, GSC, FGF9, SOX2	483	26	13588	5.4101	1	0.364394	19.5267
GOTERM_BP_FAT	GO:0009968~negative regulation of signal transduction	12	1.64835	0.0413282	GSC, NFKBID, FGF9, SOX2, GAS1, PRDM16, GM6148, IRAK3, DKK3, BARX1, RGS3, TDGF1, ADRA1A, LOC100047300	483	171	13588	1.97421	1	0.579232	51.5357
GOTERM_BP_FAT	GO:0030111~regulation of Wnt receptor signaling pathway	5	0.686813	0.048381	DKK3, BARX1, GSC, FGF9, SOX2	483	39	13588	3.60673	1	0.598504	57.304
GOTERM_BP_FAT	GO:0010648~negative regulation of cell communication	12	1.64835	0.0674883	GSC, NFKBID, FGF9, SOX2, GAS1, PRDM16, GM6148, IRAK3, DKK3, BARX1, RGS3, TDGF1, ADRA1A, LOC100047300	483	186	13588	1.815	1	0.65296	69.8553
Annotation Cluster 15	Enrichment Score: 1.4072161960594936
Category	Term	Count	%	PValue	Genes	List Total	Pop Hits	Pop Total	Fold Enrichment	Bonferroni	Benjamini	FDR
GOTERM_BP_FAT	GO:0001501~skeletal system development	22	3.02198	0.00130936	RBP4, GSC, TBX3, FGF9, MMP9, DMP1, MGP, ACP5, COL2A1, HES7, GAS1, ZEB1, OSR2, HOXA3, KAZALD1, HOXA7, SIX1, PDGFRB, BMPR1B, PCSK5, IGFBP3, BMP6	483	285	13588	2.17163	0.924213	0.140801	2.22349
GOTERM_BP_FAT	GO:0048706~embryonic skeletal system development	10	1.37363	0.00264399	RBP4, OSR2, HOXA3, GSC, FGF9, SIX1, HOXA7, GAS1, ZEB1, PCSK5	483	83	13588	3.38946	0.994554	0.195235	4.44191
GOTERM_BP_FAT	GO:0048562~embryonic organ morphogenesis	13	1.78571	0.0122111	RBP4, GSC, FGF9, SOX2, COL2A1, ZEB1, GAS1, LHFPL5, OSR2, HOXA3, ITGA8, SIX1, HOXA7, LOC639211	483	161	13588	2.27157	1	0.361091	19.0108
GOTERM_BP_FAT	GO:0048705~skeletal system morphogenesis	11	1.51099	0.0173172	OSR2, HOXA3, GSC, SIX1, HOXA7, PDGFRB, ACP5, COL2A1, GAS1, ZEB1, BMPR1B	483	130	13588	2.38044	1	0.415759	25.9032
GOTERM_BP_FAT	GO:0048568~embryonic organ development	16	2.1978	0.0255519	EGFR, RBP4, CEBPB, GSC, FGF9, SOX2, COL2A1, GAS1, ZEB1, LHFPL5, OSR2, HOXA3, ITGA8, HOXA7, SIX1, PCSK5, LOC639211	483	241	13588	1.86772	1	0.507301	35.8674
GOTERM_BP_FAT	GO:0048704~embryonic skeletal system morphogenesis	7	0.961538	0.02556	OSR2, HOXA3, GSC, SIX1, HOXA7, GAS1, ZEB1	483	64	13588	3.07699	1	0.502612	35.8766
GOTERM_BP_FAT	GO:0043583~ear development	9	1.23626	0.0314531	LHFPL5, GSC, FGF9, ITGA8, SIX1, SOX2, COL2A1, GAS1, LOC639211, GPR98	483	104	13588	2.43454	1	0.531466	42.2164
GOTERM_BP_FAT	GO:0007423~sensory organ development	16	2.1978	0.0416092	RBP4, GSC, RPGR, BHLHE22, FGF9, SOX2, ABI2, COL2A1, GAS1, ZEB1, GPR98, LHFPL5, SRPX, ITGA8, SIX1, BMPR1B, MAB21L1, LOC639211	483	257	13588	1.75144	1	0.574247	51.7788
GOTERM_BP_FAT	GO:0042471~ear morphogenesis	7	0.961538	0.0525696	LHFPL5, FGF9, ITGA8, SIX1, SOX2, COL2A1, GAS1, LOC639211	483	76	13588	2.59115	1	0.600137	60.417
GOTERM_BP_FAT	GO:0042472~inner ear morphogenesis	6	0.824176	0.0888203	LHFPL5, FGF9, ITGA8, SIX1, SOX2, COL2A1, LOC639211	483	67	13588	2.51933	1	0.705058	79.7357
GOTERM_BP_FAT	GO:0048839~inner ear development	7	0.961538	0.0922856	LHFPL5, FGF9, ITGA8, SIX1, SOX2, COL2A1, LOC639211, GPR98	483	88	13588	2.23781	1	0.710032	81.0185
GOTERM_BP_FAT	GO:0043009~chordate embryonic development	21	2.88462	0.114944	EGFR, RBP4, HNF1B, NLRP5, CEBPB, GSC, TBX3, FGF9, HES7, GAS1, ZEB1, GM6148, OSR2, HOXA3, SFRP1, MEOX1, HAND2, HOXA7, TDGF1, SIX1, PDGFRB, PCSK5, LOC100047300	483	421	13588	1.40328	1	0.756895	87.6997
GOTERM_BP_FAT	GO:0009792~embryonic development ending in birth or egg hatching	21	2.88462	0.122001	EGFR, RBP4, HNF1B, NLRP5, CEBPB, GSC, TBX3, FGF9, HES7, GAS1, ZEB1, GM6148, OSR2, HOXA3, SFRP1, MEOX1, HAND2, HOXA7, TDGF1, SIX1, PDGFRB, PCSK5, LOC100047300	483	425	13588	1.39008	1	0.76098	89.2786
GOTERM_BP_FAT	GO:0048598~embryonic morphogenesis	17	2.33516	0.212735	RBP4, GSC, TBX3, FGF9, TBX5, SOX2, COL2A1, GAS1, ZEB1, LOC100044338, GM6148, LHFPL5, OSR2, HOXA3, ITGA8, HOXA7, TDGF1, SIX1, LOC639211, LOC100047300, ODZ4	483	359	13588	1.33218	1	0.878999	98.3509
GOTERM_BP_FAT	GO:0045165~cell fate commitment	3	0.412088	0.968936	SIX1, SOX2, GAS1	483	147	13588	0.574133	1	0.999999	100
Annotation Cluster 16	Enrichment Score: 1.3949701311028166
Category	Term	Count	%	PValue	Genes	List Total	Pop Hits	Pop Total	Fold Enrichment	Bonferroni	Benjamini	FDR
GOTERM_MF_FAT	GO:0070011~peptidase activity, acting on L-amino acid peptides	34	4.67033	0.0178587	ADAMTSL1, MMP9, ADAMTSL4, PAMR1, MME, ANPEP, MMP23, PSMA8, 4933401F05RIK, CPZ, PCSK1, FAP, HTRA3, PCSK5, LONRF2, DPP4, CAPN6, F11, AGBL3, CAPN5, LOC100044217, MMP19, CPXM2, HGF, TMPRSS5, LOC100048740, TMPRSS3, PSMB9, ADAMTS9, PGM5, ATG4C, CPXM1, RELN, RHBDL3, PGCP, ADAMTS2	497	603	13288	1.50753	0.999978	0.488355	23.3437
GOTERM_MF_FAT	GO:0008233~peptidase activity	35	4.80769	0.0193554	ADAMTSL1, MMP9, ADAMTSL4, PAMR1, MME, ANPEP, MMP23, PSMA8, 4933401F05RIK, CPZ, PCSK1, FAP, HTRA3, PCSK5, LONRF2, DPP4, F11, CAPN6, AGBL3, CAPN5, LOC100044217, MMP19, CPXM2, HGF, TMPRSS5, LOC100048740, TMPRSS3, PSMB9, ADAMTS9, PGM5, ATG4C, CPXM1, SLPI, RELN, RHBDL3, PGCP, ADAMTS2	497	629	13288	1.48772	0.999991	0.475903	25.0491
GOTERM_MF_FAT	GO:0004175~endopeptidase activity	25	3.43407	0.026312	MMP9, ADAMTSL4, PAMR1, MME, MMP23, PSMA8, 4933401F05RIK, PCSK1, FAP, HTRA3, PCSK5, DPP4, CAPN6, F11, CAPN5, LOC100044217, MMP19, HGF, TMPRSS5, LOC100048740, TMPRSS3, PSMB9, ADAMTS9, PGM5, ATG4C, RHBDL3, ADAMTS2	497	421	13288	1.58767	1	0.513808	32.5216
GOTERM_MF_FAT	GO:0004252~serine-type endopeptidase activity	13	1.78571	0.0511142	F11, PCSK1, PGM5, FAP, PAMR1, HGF, HTRA3, RHBDL3, TMPRSS5, PCSK5, DPP4, 4933401F05RIK, TMPRSS3	497	189	13288	1.83901	1	0.579857	53.8839
GOTERM_MF_FAT	GO:0008236~serine-type peptidase activity	14	1.92308	0.0551641	F11, PAMR1, HGF, TMPRSS5, TMPRSS3, 4933401F05RIK, PCSK1, PGM5, FAP, RELN, RHBDL3, HTRA3, PCSK5, DPP4	497	212	13288	1.76561	1	0.588725	56.7039
GOTERM_MF_FAT	GO:0017171~serine hydrolase activity	14	1.92308	0.0567473	F11, PAMR1, HGF, TMPRSS5, TMPRSS3, 4933401F05RIK, PCSK1, PGM5, FAP, RELN, RHBDL3, HTRA3, PCSK5, DPP4	497	213	13288	1.75732	1	0.571651	57.7619
GOTERM_BP_FAT	GO:0006508~proteolysis	45	6.18132	0.118102	MMP9, ANPEP, MMP23, 4933401F05RIK, LOC100048018, FBXO27, FAP, CFH, HTRA3, LONRF2, DPP4, F11, C4A, C4B, LOC100044217, MMP19, CPXM2, SERPING1, LOC100048740, C8G, ADAMTS9, C4BP, PGM5, ATG4C, LOC100045680, UBE2K, CHST8, CPXM1, LOC675521, KLHL13, PGCP, NEURL3, ADAMTS2, PAMR1, MME, PSMA8, RAB40B, CPZ, PCSK1, FBXW2, RNF167, PCSK5, CAPN6, AGBL3, CAPN5, PARK2, HGF, TMPRSS5, TMPRSS3, PSMB9, RNF43	483	1034	13588	1.22434	1	0.758815	88.4315
Annotation Cluster 17	Enrichment Score: 1.3640487310745142
Category	Term	Count	%	PValue	Genes	List Total	Pop Hits	Pop Total	Fold Enrichment	Bonferroni	Benjamini	FDR
GOTERM_MF_FAT	GO:0005501~retinoid binding	4	0.549451	0.011178	RBP4, APOD, RBP1, C8G	497	13	13288	8.22659	0.998755	0.402195	15.281
GOTERM_MF_FAT	GO:0019840~isoprenoid binding	4	0.549451	0.011178	RBP4, APOD, RBP1, C8G	497	13	13288	8.22659	0.998755	0.402195	15.281
GOTERM_MF_FAT	GO:0019841~retinol binding	3	0.412088	0.033533	RBP4, RBP1, C8G	497	8	13288	10.0262	1	0.541847	39.5392
GOTERM_MF_FAT	GO:0019842~vitamin binding	4	0.549451	0.834839	RBP4, RBP1, LEPREL2, C8G	497	121	13288	0.883849	1	0.999526	100
Annotation Cluster 18	Enrichment Score: 1.3636560809005513
Category	Term	Count	%	PValue	Genes	List Total	Pop Hits	Pop Total	Fold Enrichment	Bonferroni	Benjamini	FDR
GOTERM_BP_FAT	GO:0007389~pattern specification process	22	3.02198	0.00126998	HNF1B, GSC, EGR2, TBX3, TBX5, HES7, GAS1, LOC100046825, ZEB1, SEMA5A, GM6148, BARX1, HOXA3, SFRP1, HIPK1, MEOX1, CXCR4, NOTCH4, SIX1, HOXA7, TDGF1, RELN, BMPR1B, PCSK5, LOC100047300	483	284	13588	2.17928	0.918093	0.144771	2.15729
GOTERM_BP_FAT	GO:0003002~regionalization	16	2.1978	0.00956445	HNF1B, GSC, EGR2, TBX3, HES7, GAS1, LOC100046825, GM6148, BARX1, HOXA3, SFRP1, HIPK1, MEOX1, HOXA7, TDGF1, RELN, BMPR1B, PCSK5, LOC100047300	483	214	13588	2.10336	1	0.331432	15.205
GOTERM_BP_FAT	GO:0009952~anterior/posterior pattern formation	11	1.51099	0.0459549	HNF1B, TBX3, HES7, LOC100046825, GM6148, BARX1, HOXA3, HIPK1, SFRP1, MEOX1, HOXA7, TDGF1, PCSK5, LOC100047300	483	153	13588	2.0226	1	0.593155	55.3969
GOTERM_BP_FAT	GO:0043009~chordate embryonic development	21	2.88462	0.114944	EGFR, RBP4, HNF1B, NLRP5, CEBPB, GSC, TBX3, FGF9, HES7, GAS1, ZEB1, GM6148, OSR2, HOXA3, SFRP1, MEOX1, HAND2, HOXA7, TDGF1, SIX1, PDGFRB, PCSK5, LOC100047300	483	421	13588	1.40328	1	0.756895	87.6997
GOTERM_BP_FAT	GO:0009792~embryonic development ending in birth or egg hatching	21	2.88462	0.122001	EGFR, RBP4, HNF1B, NLRP5, CEBPB, GSC, TBX3, FGF9, HES7, GAS1, ZEB1, GM6148, OSR2, HOXA3, SFRP1, MEOX1, HAND2, HOXA7, TDGF1, SIX1, PDGFRB, PCSK5, LOC100047300	483	425	13588	1.39008	1	0.76098	89.2786
GOTERM_BP_FAT	GO:0001701~in utero embryonic development	8	1.0989	0.840283	GM6148, EGFR, NLRP5, HNF1B, CEBPB, TBX3, HAND2, TDGF1, PDGFRB, LOC100047300	483	267	13588	0.842922	1	0.999661	100
Annotation Cluster 19	Enrichment Score: 1.3565601612674163
Category	Term	Count	%	PValue	Genes	List Total	Pop Hits	Pop Total	Fold Enrichment	Bonferroni	Benjamini	FDR
GOTERM_BP_FAT	GO:0048806~genitalia development	5	0.686813	0.00809967	RBP4, HNF1B, TBX3, SOX2, LGR4	483	23	13588	6.11576	1	0.323326	13.0269
GOTERM_BP_FAT	GO:0007548~sex differentiation	11	1.51099	0.0173172	RBP4, HNF1B, TBX3, EREG, FGF9, SOX2, SRD5A1, FOXO3, PCYT1B, BMPR1B, LGR4	483	130	13588	2.38044	1	0.415759	25.9032
GOTERM_BP_FAT	GO:0045137~development of primary sexual characteristics	9	1.23626	0.0314531	RBP4, TBX3, EREG, FGF9, SOX2, FOXO3, PCYT1B, BMPR1B, LGR4	483	104	13588	2.43454	1	0.531466	42.2164
GOTERM_BP_FAT	GO:0030539~male genitalia development	3	0.412088	0.0972732	TBX3, SOX2, LGR4	483	15	13588	5.6265	1	0.718405	82.7311
GOTERM_BP_FAT	GO:0046546~development of primary male sexual characteristics	5	0.686813	0.118062	RBP4, TBX3, FGF9, SOX2, LGR4	483	53	13588	2.65401	1	0.762647	88.4224
GOTERM_BP_FAT	GO:0046661~male sex differentiation	5	0.686813	0.143195	RBP4, TBX3, FGF9, SOX2, LGR4	483	57	13588	2.46776	1	0.798421	92.9509
Annotation Cluster 20	Enrichment Score: 1.2871634335588413
Category	Term	Count	%	PValue	Genes	List Total	Pop Hits	Pop Total	Fold Enrichment	Bonferroni	Benjamini	FDR
GOTERM_BP_FAT	GO:0006928~cell motion	23	3.15934	0.0120086	EGFR, ABLIM1, SELP, EGR2, CXCL2, NFASC, ITGA1, ABI2, GAS1, KITL, SEMA5A, CXCR4, CD34, CXCL15, SIX1, LOC100048526, RELN, ROBO2, NEURL1A, LBP, BMPR1B, DCX, FOXD1, DCLK1	483	367	13588	1.76307	1	0.361626	18.7254
GOTERM_BP_FAT	GO:0050900~leukocyte migration	6	0.824176	0.0174579	SELP, CD34, CXCL2, CXCL15, ITGA1, LBP	483	43	13588	3.92547	1	0.413458	26.0851
GOTERM_BP_FAT	GO:0016477~cell migration	14	1.92308	0.087874	EGFR, SELP, CD34, CXCR4, CXCL2, SIX1, CXCL15, ITGA1, ABI2, RELN, LBP, DCX, KITL, DCLK1	483	240	13588	1.64106	1	0.703425	79.3715
GOTERM_BP_FAT	GO:0048870~cell motility	15	2.06044	0.141065	EGFR, SELP, CD34, CXCR4, CXCL2, SIX1, CXCL15, ITGA1, LOC100048526, ABI2, RELN, NEURL1A, LBP, DCX, KITL, DCLK1	483	284	13588	1.48587	1	0.794884	92.6441
GOTERM_BP_FAT	GO:0051674~localization of cell	15	2.06044	0.141065	EGFR, SELP, CD34, CXCR4, CXCL2, SIX1, CXCL15, ITGA1, LOC100048526, ABI2, RELN, NEURL1A, LBP, DCX, KITL, DCLK1	483	284	13588	1.48587	1	0.794884	92.6441
Annotation Cluster 21	Enrichment Score: 1.286119644900999
Category	Term	Count	%	PValue	Genes	List Total	Pop Hits	Pop Total	Fold Enrichment	Bonferroni	Benjamini	FDR
GOTERM_MF_FAT	GO:0022834~ligand-gated channel activity	11	1.51099	0.00620532	GABRD, GABRA1, GABRB3, KCNJ9, CHRNB3, GRIN3A, KCNJ3, KCNJ11, ITPR2, KCNJ1, CHRNA2	497	106	13288	2.77453	0.975367	0.337357	8.77381
GOTERM_MF_FAT	GO:0015276~ligand-gated ion channel activity	11	1.51099	0.00620532	GABRD, GABRA1, GABRB3, KCNJ9, CHRNB3, GRIN3A, KCNJ3, KCNJ11, ITPR2, KCNJ1, CHRNA2	497	106	13288	2.77453	0.975367	0.337357	8.77381
GOTERM_MF_FAT	GO:0022836~gated channel activity	19	2.60989	0.0185227	KCNC2, GABRD, GABRA1, GABRB3, GRIN3A, CACNB4, CACNG2, KCNK1, HVCN1, KCNIP1, KCNJ11, KCNJ3, KCNIP4, ITPR2, KCNJ1, TMEM37, KCNJ9, CHRNB3, CHRNA2	497	281	13288	1.8078	0.999985	0.480233	24.1047
GOTERM_MF_FAT	GO:0005242~inward rectifier potassium channel activity	4	0.549451	0.0201463	KCNJ9, KCNJ3, KCNJ11, KCNJ1	497	16	13288	6.6841	0.999994	0.471302	25.9359
GOTERM_MF_FAT	GO:0005261~cation channel activity	17	2.33516	0.0240204	KCNC2, GRIN3A, CACNB4, CACNG2, KCNK1, HVCN1, KCNIP1, KCNJ11, KCNJ3, KCNIP4, KCNK10, KCNJ1, ITPR2, TMEM37, KCNJ9, CHRNB3, CHRNA2	497	248	13288	1.83274	0.999999	0.497865	30.1404
GOTERM_BP_FAT	GO:0006813~potassium ion transport	12	1.64835	0.0273172	KCNC2, ABCC9, KCNJ9, SLC12A5, ATP12A, KCNK1, KCNJ3, KCNJ11, KCNIP1, KCNIP4, KCNJ1, KCNK10	483	160	13588	2.10994	1	0.516713	37.8323
GOTERM_MF_FAT	GO:0030955~potassium ion binding	10	1.37363	0.0324445	KCNC2, KCNJ9, SLC12A5, ATP12A, KCNK1, KCNJ3, KCNJ11, KCNIP1, KCNIP4, KCNJ1	497	118	13288	2.2658	1	0.543873	38.5268
GOTERM_MF_FAT	GO:0005216~ion channel activity	21	2.88462	0.0385305	KCNC2, GABRD, GABRA1, GABRB3, GRIN3A, CACNB4, CACNG2, LOC100046789, KCNK1, HVCN1, KCNIP1, KCNJ11, KCNJ3, KCNIP4, ITPR2, KCNK10, KCNJ1, TMEM37, BEST1, KCNJ9, CHRNB3, CHRNA2	497	349	13288	1.60878	1	0.553436	43.9908
GOTERM_MF_FAT	GO:0022838~substrate specific channel activity	21	2.88462	0.0503052	KCNC2, GABRD, GABRA1, GABRB3, GRIN3A, CACNB4, CACNG2, LOC100046789, KCNK1, HVCN1, KCNIP1, KCNJ11, KCNJ3, KCNIP4, ITPR2, KCNK10, KCNJ1, TMEM37, BEST1, KCNJ9, CHRNB3, CHRNA2	497	360	13288	1.55962	1	0.584158	53.3005
GOTERM_MF_FAT	GO:0022803~passive transmembrane transporter activity	21	2.88462	0.0564404	KCNC2, GABRD, GABRA1, GABRB3, GRIN3A, CACNB4, CACNG2, LOC100046789, KCNK1, HVCN1, KCNIP1, KCNJ11, KCNJ3, KCNIP4, ITPR2, KCNK10, KCNJ1, TMEM37, BEST1, KCNJ9, CHRNB3, CHRNA2	497	365	13288	1.53826	1	0.587836	57.5587
GOTERM_MF_FAT	GO:0015267~channel activity	21	2.88462	0.0564404	KCNC2, GABRD, GABRA1, GABRB3, GRIN3A, CACNB4, CACNG2, LOC100046789, KCNK1, HVCN1, KCNIP1, KCNJ11, KCNJ3, KCNIP4, ITPR2, KCNK10, KCNJ1, TMEM37, BEST1, KCNJ9, CHRNB3, CHRNA2	497	365	13288	1.53826	1	0.587836	57.5587
GOTERM_BP_FAT	GO:0006811~ion transport	34	4.67033	0.0696481	KCNC2, GABRB3, ATP6V1G2, CACNB4, GRIN3A, ATP12A, HVCN1, KCNIP1, KCNJ3, KCNJ11, KCNIP4, KCNJ1, KCNK10, TMEM37, SLC5A4B, SLC1A3, BEST1, SLC1A6, CAMK2A, CHRNA2, GABRD, GABRA1, SLC12A5, CACNG2, KCNK1, LOC100046789, ITPR2, CNNM1, ABCC9, SLC17A6, KCNJ9, NHEDC2, CHRNB3, HEPH, CP	483	712	13588	1.34341	1	0.65382	71.0313
GOTERM_BP_FAT	GO:0030001~metal ion transport	23	3.15934	0.0709059	KCNC2, SLC12A5, GRIN3A, CACNB4, CACNG2, ATP12A, KCNK1, KCNIP1, KCNJ3, KCNJ11, KCNIP4, ITPR2, KCNJ1, KCNK10, TMEM37, SLC5A4B, ABCC9, SLC17A6, KCNJ9, NHEDC2, HEPH, CP, CAMK2A	483	442	13588	1.46391	1	0.657906	71.6961
GOTERM_MF_FAT	GO:0022832~voltage-gated channel activity	12	1.64835	0.0722399	KCNC2, TMEM37, KCNJ9, CACNG2, CACNB4, HVCN1, KCNK1, KCNJ3, KCNJ11, KCNIP1, KCNIP4, KCNJ1	497	179	13288	1.79239	1	0.645676	66.9173
GOTERM_MF_FAT	GO:0005244~voltage-gated ion channel activity	12	1.64835	0.0722399	KCNC2, TMEM37, KCNJ9, CACNG2, CACNB4, HVCN1, KCNK1, KCNJ3, KCNJ11, KCNIP1, KCNIP4, KCNJ1	497	179	13288	1.79239	1	0.645676	66.9173
GOTERM_BP_FAT	GO:0015672~monovalent inorganic cation transport	17	2.33516	0.075382	KCNC2, SLC12A5, ATP6V1G2, ATP12A, KCNK1, HVCN1, KCNIP1, KCNJ11, KCNJ3, KCNIP4, KCNK10, KCNJ1, SLC5A4B, ABCC9, SLC17A6, KCNJ9, NHEDC2	483	303	13588	1.57839	1	0.675808	73.9474
GOTERM_MF_FAT	GO:0046873~metal ion transmembrane transporter activity	17	2.33516	0.0778998	KCNC2, GRIN3A, CACNB4, CACNG2, KCNK1, HVCN1, KCNIP1, KCNJ11, KCNJ3, KCNIP4, KCNK10, KCNJ1, ITPR2, TMEM37, KCNJ9, CHRNB3, CHRNA2	497	290	13288	1.56731	1	0.649722	69.773
GOTERM_BP_FAT	GO:0006812~cation transport	25	3.43407	0.105928	KCNC2, ATP6V1G2, CACNB4, GRIN3A, ATP12A, HVCN1, KCNJ11, KCNJ3, KCNIP1, KCNIP4, KCNK10, KCNJ1, TMEM37, SLC5A4B, CAMK2A, SLC12A5, CACNG2, KCNK1, ITPR2, ABCC9, SLC17A6, KCNJ9, NHEDC2, HEPH, CP	483	515	13588	1.36566	1	0.739282	85.3628
GOTERM_MF_FAT	GO:0005267~potassium channel activity	9	1.23626	0.109722	KCNC2, KCNJ9, KCNK1, KCNJ3, KCNJ11, KCNIP1, KCNIP4, KCNJ1, KCNK10	497	129	13288	1.86533	1	0.728759	81.9952
GOTERM_MF_FAT	GO:0031420~alkali metal ion binding	12	1.64835	0.148809	KCNC2, SLC17A6, KCNJ9, SLC12A5, NHEDC2, ATP12A, KCNK1, KCNJ3, KCNJ11, KCNIP1, KCNIP4, KCNJ1	497	206	13288	1.55746	1	0.792281	90.716
GOTERM_MF_FAT	GO:0022843~voltage-gated cation channel activity	8	1.0989	0.201973	KCNC2, KCNJ9, CACNG2, CACNB4, HVCN1, KCNJ3, KCNJ11, KCNJ1	497	128	13288	1.67103	1	0.881257	96.4147
GOTERM_MF_FAT	GO:0005249~voltage-gated potassium channel activity	5	0.686813	0.508167	KCNC2, KCNJ9, KCNJ3, KCNJ11, KCNJ1	497	99	13288	1.35032	1	0.983415	99.9972
Annotation Cluster 22	Enrichment Score: 1.2561748216581858
Category	Term	Count	%	PValue	Genes	List Total	Pop Hits	Pop Total	Fold Enrichment	Bonferroni	Benjamini	FDR
GOTERM_BP_FAT	GO:0051173~positive regulation of nitrogen compound metabolic process	31	4.25824	0.00717765	ABLIM1, HNF1B, SOX2, NFKB1, ZEB1, FOXO3, PRDM16, 9430076C15RIK, ZBTB38, GM6148, HRH1, RGMB, S1PR1, PAX9, HAND2, TDGF1, HOXA7, GUCY1A3, FOXD1, LOC100047300, IL6, EGR2, CEBPB, TBX3, PCBD1, LOC100041871, TBX5, NR4A1, CREB5, KLF15, EREG, CSRNP3, MEOX1, SIX1, NFIA	483	526	13588	1.658	0.999999	0.341091	11.629
GOTERM_BP_FAT	GO:0045893~positive regulation of transcription, DNA-dependent	26	3.57143	0.00730092	ABLIM1, HNF1B, SOX2, NFKB1, FOXO3, ZEB1, PRDM16, 9430076C15RIK, ZBTB38, GM6148, S1PR1, PAX9, HAND2, TDGF1, HOXA7, FOXD1, LOC100047300, IL6, EGR2, CEBPB, TBX3, TBX5, NR4A1, CREB5, KLF15, CSRNP3, MEOX1, SIX1, NFIA	483	416	13588	1.75828	0.999999	0.330206	11.8171
GOTERM_BP_FAT	GO:0031328~positive regulation of cellular biosynthetic process	32	4.3956	0.00787012	ABLIM1, HNF1B, SOX2, NFKB1, ZEB1, FOXO3, CD1D1, PRDM16, 9430076C15RIK, CD1D2, ZBTB38, GM6148, HRH1, RGMB, S1PR1, PAX9, HAND2, TDGF1, HOXA7, GUCY1A3, FOXD1, LOC100047300, IL6, EGR2, CEBPB, TBX3, PCBD1, LOC100041871, TBX5, NR4A1, CREB5, KLF15, EREG, CSRNP3, MEOX1, SIX1, NFIA	483	552	13588	1.63087	1	0.343265	12.6808
GOTERM_BP_FAT	GO:0051254~positive regulation of RNA metabolic process	26	3.57143	0.00803093	ABLIM1, HNF1B, SOX2, NFKB1, FOXO3, ZEB1, PRDM16, 9430076C15RIK, ZBTB38, GM6148, S1PR1, PAX9, HAND2, TDGF1, HOXA7, FOXD1, LOC100047300, IL6, EGR2, CEBPB, TBX3, TBX5, NR4A1, CREB5, KLF15, CSRNP3, MEOX1, SIX1, NFIA	483	419	13588	1.74569	1	0.327611	12.9234
GOTERM_BP_FAT	GO:0045935~positive regulation of nucleobase, nucleoside, nucleotide and nucleic acid metabolic process	30	4.12088	0.00852973	ABLIM1, HNF1B, SOX2, NFKB1, ZEB1, FOXO3, PRDM16, 9430076C15RIK, ZBTB38, GM6148, RGMB, S1PR1, PAX9, HAND2, TDGF1, HOXA7, GUCY1A3, FOXD1, LOC100047300, IL6, EGR2, CEBPB, TBX3, PCBD1, TBX5, NR4A1, CREB5, KLF15, EREG, CSRNP3, MEOX1, SIX1, NFIA	483	510	13588	1.65485	1	0.32447	13.6718
GOTERM_BP_FAT	GO:0009891~positive regulation of biosynthetic process	32	4.3956	0.00891243	ABLIM1, HNF1B, SOX2, NFKB1, ZEB1, FOXO3, CD1D1, PRDM16, 9430076C15RIK, CD1D2, ZBTB38, GM6148, HRH1, RGMB, S1PR1, PAX9, HAND2, TDGF1, HOXA7, GUCY1A3, FOXD1, LOC100047300, IL6, EGR2, CEBPB, TBX3, PCBD1, LOC100041871, TBX5, NR4A1, CREB5, KLF15, EREG, CSRNP3, MEOX1, SIX1, NFIA	483	557	13588	1.61623	1	0.318324	14.2419
GOTERM_BP_FAT	GO:0045941~positive regulation of transcription	28	3.84615	0.0111212	ABLIM1, HNF1B, SOX2, NFKB1, ZEB1, FOXO3, PRDM16, 9430076C15RIK, ZBTB38, GM6148, RGMB, S1PR1, PAX9, HAND2, TDGF1, HOXA7, FOXD1, LOC100047300, IL6, EGR2, CEBPB, TBX3, PCBD1, TBX5, NR4A1, CREB5, KLF15, CSRNP3, MEOX1, SIX1, NFIA	483	475	13588	1.65834	1	0.350641	17.4635
GOTERM_BP_FAT	GO:0010557~positive regulation of macromolecule biosynthetic process	30	4.12088	0.0135696	ABLIM1, HNF1B, SOX2, NFKB1, ZEB1, FOXO3, CD1D1, PRDM16, 9430076C15RIK, CD1D2, ZBTB38, GM6148, RGMB, S1PR1, PAX9, HAND2, TDGF1, HOXA7, FOXD1, LOC100047300, IL6, EGR2, CEBPB, TBX3, PCBD1, TBX5, NR4A1, CREB5, KLF15, EREG, CSRNP3, MEOX1, SIX1, NFIA	483	530	13588	1.59241	1	0.376218	20.9013
GOTERM_BP_FAT	GO:0010628~positive regulation of gene expression	28	3.84615	0.0149528	ABLIM1, HNF1B, SOX2, NFKB1, ZEB1, FOXO3, PRDM16, 9430076C15RIK, ZBTB38, GM6148, RGMB, S1PR1, PAX9, HAND2, TDGF1, HOXA7, FOXD1, LOC100047300, IL6, EGR2, CEBPB, TBX3, PCBD1, TBX5, NR4A1, CREB5, KLF15, CSRNP3, MEOX1, SIX1, NFIA	483	488	13588	1.61416	1	0.390068	22.7834
GOTERM_BP_FAT	GO:0045944~positive regulation of transcription from RNA polymerase II promoter	22	3.02198	0.0172033	ABLIM1, HNF1B, IL6, CEBPB, EGR2, TBX5, SOX2, NR4A1, NFKB1, FOXO3, ZEB1, ZBTB38, GM6148, S1PR1, CSRNP3, PAX9, MEOX1, HAND2, SIX1, HOXA7, TDGF1, FOXD1, NFIA, LOC100047300	483	358	13588	1.72881	1	0.41862	25.7557
GOTERM_BP_FAT	GO:0010604~positive regulation of macromolecule metabolic process	33	4.53297	0.027452	ABLIM1, HNF1B, SOX2, NFKB1, ZEB1, FOXO3, CD1D1, PRDM16, 9430076C15RIK, CD1D2, ZBTB38, GM6148, RGMB, S1PR1, SH2D1B1, PAX9, HAND2, HOXA7, TDGF1, FOXD1, LOC100047300, IL6, EGR2, CEBPB, TBX3, PCBD1, TBX5, NR4A1, CREB5, TNFRSF14, KLF15, KITL, EREG, CSRNP3, MEOX1, SIX1, NFIA	483	633	13588	1.46662	1	0.513816	37.9801
GOTERM_BP_FAT	GO:0006357~regulation of transcription from RNA polymerase II promoter	32	4.3956	0.0317744	ABLIM1, HNF1B, SOX2, NFKB1, ZEB1, FOXO3, PRDM16, ZBTB38, GM6148, S1PR1, PAX9, HAND2, HOXA7, TDGF1, BHLHE41, FOXD1, LOC100047300, TXNIP, IL6, EGR2, GSC, CEBPB, TBX5, LMCD1, NR4A1, HES7, LOC100046825, PKNOX2, CSRNP3, HIPK1, ID2, MEOX1, SIX1, HEYL, NFIA	483	616	13588	1.46143	1	0.53088	42.5445
GOTERM_MF_FAT	GO:0003700~transcription factor activity	34	4.67033	0.241515	HNF1B, SOX2, NFKB1, ZKSCAN1, ZEB1, FOXO3, 9430076C15RIK, ZBTB38, BATF, BARX1, HOXA3, HEY1, PAX9, HOXA7, MKX, CREB3L3, FOXD1, ZFP423, EGR2, GSC, CEBPB, TBX3, TBX5, NR4A1, CREB5, KLF15, LOC100046333, PKNOX2, MYT1L, ZFHX4, CSRNP3, MEOX1, SIX1, HEYL, SPDEF, NFIA	497	776	13288	1.17144	1	0.90139	98.3059
GOTERM_MF_FAT	GO:0043565~sequence-specific DNA binding	24	3.2967	0.331381	HNF1B, CEBPB, GSC, TBX3, TBX5, SOX2, NR4A1, CREB5, FOXO3, ZEB1, PRDM16, 9430076C15RIK, BATF, PKNOX2, BARX1, ZFHX4, HOXA3, MEOX1, HAND2, SIX1, HOXA7, SPDEF, MKX, CREB3L3, FOXD1	497	556	13288	1.15409	1	0.946113	99.7364
GOTERM_MF_FAT	GO:0030528~transcription regulator activity	47	6.45604	0.457947	HNF1B, ZKSCAN1, NFKB1, ZEB1, FOXO3, 9430076C15RIK, ZBTB38, BATF, BARX1, HEY1, PAX9, MKX, CREB3L3, BHLHE41, ATOH7, ZFP423, EGR2, GSC, PCBD1, HES7, LOC100046333, MYT1L, HIPK1, SIX1, MAP3K10, SPDEF, LOC100044708, NFKBIE, SOX2, PRDM16, HOXA3, HAND2, HOXA7, FOXD1, CEBPB, TBX3, BHLHE22, TBX5, LMCD1, NR4A1, CREB5, LOC100046825, KLF15, PKNOX2, ZFHX4, ID2, CSRNP3, EBF4, MEOX1, HEYL, NFIA	497	1206	13288	1.04197	1	0.97841	99.9881
GOTERM_BP_FAT	GO:0051252~regulation of RNA metabolic process	54	7.41758	0.509929	HNF1B, ZFP738, NFKB1, ZKSCAN1, FOXO3, ZEB1, 9430076C15RIK, ZBTB38, BATF, GM6148, BARX1, ZFP874, S1PR1, HEY1, PAX9, TDGF1, MKX, CREB3L3, BHLHE41, NLRP5, GSC, EGR2, 1700049G17RIK, ZFP429, HES7, MYT1L, HIPK1, SIX1, SPDEF, ABLIM1, SOX2, ZFP459, PRDM16, HOXA3, HAND2, HOXA7, FOXD1, LOC100047300, TXNIP, IL6, CEBPB, TBX3, TBX5, LMCD1, NR4A1, CREB5, LOC100046825, KLF15, ZFP748, PKNOX2, ZFHX4, EBF4, CSRNP3…	483	1488	13588	1.02094	1	0.98293	99.9995
GOTERM_BP_FAT	GO:0006355~regulation of transcription, DNA-dependent	53	7.28022	0.520617	HNF1B, ZFP738, NFKB1, ZKSCAN1, FOXO3, ZEB1, 9430076C15RIK, ZBTB38, BATF, GM6148, BARX1, ZFP874, S1PR1, HEY1, PAX9, TDGF1, MKX, CREB3L3, BHLHE41, GSC, EGR2, 1700049G17RIK, ZFP429, HES7, MYT1L, HIPK1, SIX1, SPDEF, ABLIM1, SOX2, ZFP459, PRDM16, HOXA3, HAND2, HOXA7, FOXD1, LOC100047300, TXNIP, IL6, CEBPB, TBX3, TBX5, LMCD1, NR4A1, CREB5, LOC100046825, KLF15, ZFP748, PKNOX2, ZFHX4, EBF4, CSRNP3, ZFP10…	483	1465	13588	1.01776	1	0.984207	99.9997
GOTERM_BP_FAT	GO:0045449~regulation of transcription	69	9.47802	0.927286	HNF1B, ZFP738, NFKB1, ZKSCAN1, FOXO3, ZEB1, 9430076C15RIK, ZBTB38, BATF, GM6148, MAMSTR, BARX1, S1PR1, ZFP874, PAX9, MED28, HEY1, GM15753, TDGF1, MKX, CREB3L3, BHLHE41, ATOH7, ZFP423, GSC, EGR2, 1700049G17RIK, PCBD1, ZFP429, HES7, TLE2, LOC100046333, MYT1L, EREG, HIPK1, SIX1, SPDEF, MAP3K10, LOC100044708, ABLIM1, NFKBID, SOX2, ZFP459, SP110, PRDM16, IRAK3, RGMB, HOXA3, HAND2, HOXA7, FOXD1, LOC100…	483	2227	13588	0.87164	1	0.999979	100
GOTERM_BP_FAT	GO:0006350~transcription	50	6.86813	0.978791	HNF1B, ZFP738, NFKB1, ZKSCAN1, ZEB1, 9430076C15RIK, BATF, MAMSTR, BARX1, ZFP874, PAX9, MED28, HEY1, GM15753, CREB3L3, ATOH7, BHLHE41, ZFP423, EGR2, ZFP429, HES7, TLE2, LOC100046333, MYT1L, EREG, HIPK1, SIX1, SPDEF, LOC100044708, SOX2, ZFP459, SP110, HOXA3, HAND2, HOXA7, FOXD1, TXNIP, CEBPB, TBX3, BHLHE22, TBX5, NR4A1, CREB5, LOC100046825, KLF15, ZFP748, ZFHX4, RNF4, ZFP108, CSRNP3, EBF4, NOTCH4, …	483	1772	13588	0.793807	1	1	100
GOTERM_MF_FAT	GO:0003677~DNA binding	45	6.18132	0.999407	HNF1B, ZKSCAN1, NFKB1, ZEB1, FOXO3, 9430076C15RIK, ZBTB38, BATF, BARX1, HEY1, PAX9, GM15753, MKX, CREB3L3, ATOH7, BHLHE41, ZFP423, EGR2, GSC, SP100, HES7, LOC100046333, MYT1L, HIPK1, SIX1, SPDEF, LOC100044708, LOC100044321, SOX2, SP110, PRDM16, HOXA3, HAND2, HOXA7, FOXD1, ZBP1, CEBPB, TBX3, TBX5, NR4A1, CREB5, LOC100046825, KLF15, WRN, PKNOX2, ZFHX4, CSRNP3, EBF4, MEOX1, HEYL, NFIA	497	1781	13288	0.675541	1	1	100
Annotation Cluster 23	Enrichment Score: 1.2412775601594843
Category	Term	Count	%	PValue	Genes	List Total	Pop Hits	Pop Total	Fold Enrichment	Bonferroni	Benjamini	FDR
GOTERM_MF_FAT	GO:0004180~carboxypeptidase activity	5	0.686813	0.040278	AGBL3, CPXM1, CPXM2, PGCP, CPZ	497	35	13288	3.81949	1	0.557529	45.474
GOTERM_MF_FAT	GO:0008238~exopeptidase activity	7	0.961538	0.0461672	AGBL3, CPXM1, CPXM2, ANPEP, PGCP, DPP4, CPZ	497	70	13288	2.67364	1	0.596355	50.2071
GOTERM_MF_FAT	GO:0004181~metallocarboxypeptidase activity	4	0.549451	0.047013	AGBL3, CPXM1, CPXM2, CPZ	497	22	13288	4.86117	1	0.580307	50.8545
GOTERM_MF_FAT	GO:0008235~metalloexopeptidase activity	4	0.549451	0.123957	AGBL3, CPXM1, CPXM2, CPZ	497	33	13288	3.24078	1	0.761092	85.8056
Annotation Cluster 24	Enrichment Score: 1.2016324020078357
Category	Term	Count	%	PValue	Genes	List Total	Pop Hits	Pop Total	Fold Enrichment	Bonferroni	Benjamini	FDR
GOTERM_BP_FAT	GO:0051605~protein maturation by peptide bond cleavage	9	1.23626	0.00202253	C4A, C4B, SERPING1, LOC100048740, C8G, PCSK1, C4BP, LOC100048018, LOC100045680, CHST8, LOC675521, CFH, PCSK5, ADAMTS2	483	65	13588	3.89527	0.981433	0.180712	3.41488
GOTERM_BP_FAT	GO:0016485~protein processing	10	1.37363	0.00457222	C4A, C4B, SERPING1, LOC100048740, CPZ, C8G, PCSK1, C4BP, LOC100048018, LOC100045680, CHST8, LOC675521, CFH, PCSK5, ADAMTS2	483	90	13588	3.12583	0.999879	0.284088	7.56345
GOTERM_BP_FAT	GO:0051604~protein maturation	10	1.37363	0.00697203	C4A, C4B, SERPING1, LOC100048740, CPZ, C8G, PCSK1, C4BP, LOC100048018, LOC100045680, CHST8, LOC675521, CFH, PCSK5, ADAMTS2	483	96	13588	2.93047	0.999999	0.341279	11.3143
GOTERM_BP_FAT	GO:0002526~acute inflammatory response	9	1.23626	0.0078907	IL6, C4A, C4B, CRP, SERPING1, C8G, SERPINA3N, C4BP, LOC100048018, LOC100045680, LOC675521, CFH, LBP	483	81	13588	3.12583	1	0.336671	12.7119
GOTERM_BP_FAT	GO:0002684~positive regulation of immune system process	15	2.06044	0.0152313	SELP, IL6, IL2RA, C4A, C4B, SERPING1, IL15, CACNB4, CD1D1, CD1D2, C8G, IRAK3, C4BP, EREG, LOC100045680, LOC100048018, LOC675521, CFH, LBP, CLEC2I	483	206	13588	2.04848	1	0.385802	23.1572
GOTERM_BP_FAT	GO:0050778~positive regulation of immune response	11	1.51099	0.0229567	C4A, C4B, SERPING1, CACNB4, IL15, CD1D1, CD1D2, C8G, C4BP, EREG, LOC100048018, LOC100045680, LOC675521, CFH, LBP, CLEC2I	483	136	13588	2.27542	1	0.489559	32.8722
GOTERM_BP_FAT	GO:0048584~positive regulation of response to stimulus	13	1.78571	0.0334335	C4A, C4B, SERPING1, CACNB4, IL15, CD1D1, CD1D2, C8G, C4BP, S1PR1, EREG, LOC100048018, LOC100045680, LOC675521, CFH, TGM2, LBP, CLEC2I	483	186	13588	1.96625	1	0.540934	44.2109
GOTERM_BP_FAT	GO:0045087~innate immune response	9	1.23626	0.0363668	IL1R1, C4A, C4B, SERPING1, SP110, CD1D1, CD1D2, C8G, C4BP, LOC100048018, LOC100045680, GM15753, LOC675521, CFH, LBP	483	107	13588	2.36629	1	0.559374	47.0463
GOTERM_BP_FAT	GO:0006956~complement activation	5	0.686813	0.0376099	C4BP, LOC100045680, C4A, LOC100048018, C4B, LOC675521, CFH, SERPING1, C8G	483	36	13588	3.90729	1	0.559771	48.2065
GOTERM_BP_FAT	GO:0002541~activation of plasma proteins involved in acute inflammatory response	5	0.686813	0.0376099	C4BP, LOC100045680, C4A, LOC100048018, C4B, LOC675521, CFH, SERPING1, C8G	483	36	13588	3.90729	1	0.559771	48.2065
GOTERM_BP_FAT	GO:0006959~humoral immune response	6	0.824176	0.0419171	C4BP, LOC100045680, C4A, LOC100048018, C4B, IGJ, LOC675521, CFH, SERPING1, C8G	483	54	13588	3.12583	1	0.573295	52.044
GOTERM_BP_FAT	GO:0002253~activation of immune response	7	0.961538	0.0847775	C4BP, LOC100045680, C4A, LOC100048018, C4B, LOC675521, CFH, SERPING1, CACNB4, CLEC2I, C8G	483	86	13588	2.28986	1	0.694742	78.1361
GOTERM_BP_FAT	GO:0006958~complement activation, classical pathway	4	0.549451	0.0889138	C4BP, LOC100045680, C4A, C4B, LOC675521, SERPING1, C8G	483	30	13588	3.751	1	0.703062	79.7714
GOTERM_BP_FAT	GO:0002455~humoral immune response mediated by circulating immunoglobulin	4	0.549451	0.126305	C4BP, LOC100045680, C4A, C4B, LOC675521, SERPING1, C8G	483	35	13588	3.21514	1	0.767946	90.1457
GOTERM_BP_FAT	GO:0002252~immune effector process	7	0.961538	0.28975	ABCC9, C4BP, LOC100045680, C4A, LOC100048018, C4B, LOC675521, CFH, SERPING1, LBP, C8G	483	126	13588	1.56292	1	0.926548	99.7182
GOTERM_BP_FAT	GO:0016064~immunoglobulin mediated immune response	4	0.549451	0.387836	C4BP, LOC100045680, C4A, C4B, LOC675521, SERPING1, C8G	483	63	13588	1.78619	1	0.961362	99.978
GOTERM_BP_FAT	GO:0019724~B cell mediated immunity	4	0.549451	0.4071	C4BP, LOC100045680, C4A, C4B, LOC675521, SERPING1, C8G	483	65	13588	1.73123	1	0.966522	99.9873
GOTERM_BP_FAT	GO:0002449~lymphocyte mediated immunity	4	0.549451	0.508918	C4BP, LOC100045680, C4A, C4B, LOC675521, SERPING1, C8G	483	76	13588	1.48066	1	0.983132	99.9995
GOTERM_BP_FAT	GO:0002250~adaptive immune response	4	0.549451	0.576911	C4BP, LOC100045680, C4A, C4B, LOC675521, SERPING1, C8G	483	84	13588	1.33964	1	0.98972	100
GOTERM_BP_FAT	GO:0002460~adaptive immune response based on somatic recombination of immune receptors built from immunoglobulin superfamily domains	4	0.549451	0.576911	C4BP, LOC100045680, C4A, C4B, LOC675521, SERPING1, C8G	483	84	13588	1.33964	1	0.98972	100
GOTERM_BP_FAT	GO:0002443~leukocyte mediated immunity	4	0.549451	0.61629	C4BP, LOC100045680, C4A, C4B, LOC675521, SERPING1, C8G	483	89	13588	1.26438	1	0.992639	100
Annotation Cluster 25	Enrichment Score: 1.1838049080971773
Category	Term	Count	%	PValue	Genes	List Total	Pop Hits	Pop Total	Fold Enrichment	Bonferroni	Benjamini	FDR
GOTERM_BP_FAT	GO:0034754~cellular hormone metabolic process	8	1.0989	0.00227189	RBP4, CYP1B1, RBP1, ADH1, HSD17B1, DHRS9, SRD5A1, BMPR1B	483	52	13588	4.32808	0.988649	0.184183	3.82821
GOTERM_BP_FAT	GO:0042572~retinol metabolic process	3	0.412088	0.0467939	RBP4, RBP1, ADH1	483	10	13588	8.43975	1	0.592898	56.0654
GOTERM_BP_FAT	GO:0006776~vitamin A metabolic process	4	0.549451	0.0630661	RBP4, RBP1, ADH1, DHRS9	483	26	13588	4.32808	1	0.64456	67.3056
GOTERM_BP_FAT	GO:0001523~retinoid metabolic process	4	0.549451	0.0754969	RBP4, RBP1, ADH1, DHRS9	483	28	13588	4.01893	1	0.67373	74.0029
GOTERM_BP_FAT	GO:0016101~diterpenoid metabolic process	4	0.549451	0.0754969	RBP4, RBP1, ADH1, DHRS9	483	28	13588	4.01893	1	0.67373	74.0029
GOTERM_BP_FAT	GO:0006721~terpenoid metabolic process	4	0.549451	0.0820863	RBP4, RBP1, ADH1, DHRS9	483	29	13588	3.88035	1	0.692525	77.0062
GOTERM_BP_FAT	GO:0006720~isoprenoid metabolic process	5	0.686813	0.0950767	RBP4, RBP1, ADH1, DHRS9, PDSS2	483	49	13588	2.87066	1	0.71892	81.9956
GOTERM_BP_FAT	GO:0019748~secondary metabolic process	6	0.824176	0.0977591	RBP4, CYP1B1, RBP1, ADH1, DHRS9, QPRT	483	69	13588	2.4463	1	0.71804	82.8899
GOTERM_BP_FAT	GO:0006775~fat-soluble vitamin metabolic process	4	0.549451	0.118424	RBP4, RBP1, ADH1, DHRS9	483	34	13588	3.30971	1	0.757846	88.5038
GOTERM_BP_FAT	GO:0042573~retinoic acid metabolic process	3	0.412088	0.120366	RBP1, ADH1, DHRS9	483	17	13588	4.96456	1	0.757962	88.9306
GOTERM_BP_FAT	GO:0006766~vitamin metabolic process	5	0.686813	0.228808	RBP4, RBP1, ADH1, DHRS9, QPRT	483	69	13588	2.03859	1	0.892898	98.8425
Annotation Cluster 26	Enrichment Score: 1.1671193555347286
Category	Term	Count	%	PValue	Genes	List Total	Pop Hits	Pop Total	Fold Enrichment	Bonferroni	Benjamini	FDR
GOTERM_MF_FAT	GO:0015179~L-amino acid transmembrane transporter activity	7	0.961538	0.000599107	SLC17A6, SLC1A3, SLC6A12, SLC1A6, SLC7A8, SLC1A1, SLC43A1	497	29	13288	6.45362	0.299931	0.0852861	0.880191
GOTERM_MF_FAT	GO:0015172~acidic amino acid transmembrane transporter activity	4	0.549451	0.00366951	SLC17A6, SLC1A3, SLC1A6, SLC1A1	497	9	13288	11.8829	0.887789	0.268371	5.27889
GOTERM_MF_FAT	GO:0005313~L-glutamate transmembrane transporter activity	4	0.549451	0.00366951	SLC17A6, SLC1A3, SLC1A6, SLC1A1	497	9	13288	11.8829	0.887789	0.268371	5.27889
GOTERM_MF_FAT	GO:0015171~amino acid transmembrane transporter activity	7	0.961538	0.0103674	SLC17A6, SLC1A3, SLC6A12, SLC1A6, SLC7A8, SLC1A1, SLC43A1	497	50	13288	3.7431	0.997972	0.403535	14.2507
GOTERM_MF_FAT	GO:0015296~anion:cation symporter activity	4	0.549451	0.027786	SLC1A3, SLC1A6, SLC12A5, SLC1A1	497	18	13288	5.94143	1	0.517603	34.0129
GOTERM_BP_FAT	GO:0015807~L-amino acid transport	4	0.549451	0.0281651	SLC1A3, SLC7A8, CACNB4, SLC43A1	483	19	13588	5.92263	1	0.513829	38.7559
GOTERM_MF_FAT	GO:0005275~amine transmembrane transporter activity	7	0.961538	0.0296494	SLC17A6, SLC1A3, SLC6A12, SLC1A6, SLC7A8, SLC1A1, SLC43A1	497	63	13288	2.97071	1	0.525823	35.8543
GOTERM_MF_FAT	GO:0017153~sodium:dicarboxylate symporter activity	3	0.412088	0.033533	SLC1A3, SLC1A6, SLC1A1	497	8	13288	10.0262	1	0.541847	39.5392
GOTERM_MF_FAT	GO:0005343~organic acid:sodium symporter activity	4	0.549451	0.047013	SLC1A3, SLC6A12, SLC1A6, SLC1A1	497	22	13288	4.86117	1	0.580307	50.8545
GOTERM_MF_FAT	GO:0005310~dicarboxylic acid transmembrane transporter activity	3	0.412088	0.0513074	SLC1A3, SLC1A6, SLC1A1	497	10	13288	8.02093	1	0.5713	54.0222
GOTERM_BP_FAT	GO:0006835~dicarboxylic acid transport	3	0.412088	0.0558779	SLC1A3, SLC1A6, SLC1A1	483	11	13588	7.6725	1	0.616903	62.7234
GOTERM_MF_FAT	GO:0015294~solute:cation symporter activity	6	0.824176	0.136572	SLC2A10, SLC1A3, SLC6A12, SLC1A6, SLC12A5, SLC1A1	497	73	13288	2.19751	1	0.778299	88.5399
GOTERM_MF_FAT	GO:0008509~anion transmembrane transporter activity	8	1.0989	0.212612	GABRD, GABRA1, BEST1, SLC1A3, GABRB3, SLC1A6, SLC12A5, LOC100046789, SLC1A1	497	130	13288	1.64532	1	0.880299	97.0587
GOTERM_MF_FAT	GO:0015293~symporter activity	8	1.0989	0.223451	SLC2A10, SLC17A6, SLC1A3, SLC6A12, SLC16A11, SLC1A6, SLC12A5, SLC1A1	497	132	13288	1.62039	1	0.89061	97.6026
GOTERM_BP_FAT	GO:0015837~amine transport	6	0.824176	0.227848	SLC1A3, SLC1A6, SLC7A8, PARK2, CACNB4, SLC43A1	483	92	13588	1.83473	1	0.892798	98.8176
GOTERM_BP_FAT	GO:0006865~amino acid transport	5	0.686813	0.244191	SLC1A3, SLC1A6, SLC7A8, CACNB4, SLC43A1	483	71	13588	1.98116	1	0.903269	99.1809
GOTERM_MF_FAT	GO:0015370~solute:sodium symporter activity	4	0.549451	0.245655	SLC1A3, SLC6A12, SLC1A6, SLC1A1	497	46	13288	2.32491	1	0.902669	98.4373
GOTERM_BP_FAT	GO:0046942~carboxylic acid transport	6	0.824176	0.274706	SLC1A3, SLC1A6, SLC7A8, CACNB4, SLC1A1, SLC43A1	483	99	13588	1.705	1	0.918693	99.5962
GOTERM_BP_FAT	GO:0015849~organic acid transport	6	0.824176	0.281565	SLC1A3, SLC1A6, SLC7A8, CACNB4, SLC1A1, SLC43A1	483	100	13588	1.68795	1	0.921401	99.657
GOTERM_BP_FAT	GO:0006821~chloride transport	3	0.412088	0.642386	GABRA1, BEST1, SLC12A5, LOC100046789	483	61	13588	1.38357	1	0.994584	100
GOTERM_BP_FAT	GO:0006820~anion transport	5	0.686813	0.682129	GABRA1, BEST1, SLC1A3, SLC1A6, SLC12A5, LOC100046789	483	130	13588	1.08202	1	0.996301	100
GOTERM_BP_FAT	GO:0015698~inorganic anion transport	3	0.412088	0.798686	GABRA1, BEST1, SLC12A5, LOC100046789	483	83	13588	1.01684	1	0.999258	100
Annotation Cluster 27	Enrichment Score: 1.1142344878372683
Category	Term	Count	%	PValue	Genes	List Total	Pop Hits	Pop Total	Fold Enrichment	Bonferroni	Benjamini	FDR
GOTERM_BP_FAT	GO:0030857~negative regulation of epithelial cell differentiation	3	0.412088	0.0234253	NOTCH4, HOXA7, ZEB1	483	7	13588	12.0568	1	0.481788	33.4226
GOTERM_BP_FAT	GO:0030856~regulation of epithelial cell differentiation	4	0.549451	0.0414094	XDH, NOTCH4, HOXA7, ZEB1	483	22	13588	5.115	1	0.576189	51.6061
GOTERM_BP_FAT	GO:0045596~negative regulation of cell differentiation	8	1.0989	0.468286	TBX3, EREG, NFKBID, NOTCH4, SOX2, HOXA7, ZEB1, PRDM16	483	182	13588	1.23659	1	0.976391	99.998
Annotation Cluster 28	Enrichment Score: 1.0846913274539822
Category	Term	Count	%	PValue	Genes	List Total	Pop Hits	Pop Total	Fold Enrichment	Bonferroni	Benjamini	FDR
GOTERM_BP_FAT	GO:0001932~regulation of protein amino acid phosphorylation	10	1.37363	0.0281989	EGFR, IL6, TNXB, SH2D1B1, PRKAR1B, PDGFRB, TNFRSF14, IGFBP3, KITL, FGD4	483	121	13588	2.325	1	0.509794	38.7924
GOTERM_BP_FAT	GO:0050730~regulation of peptidyl-tyrosine phosphorylation	6	0.824176	0.0391296	EGFR, IL6, SH2D1B1, PDGFRB, TNFRSF14, KITL	483	53	13588	3.18481	1	0.566605	49.5923
GOTERM_BP_FAT	GO:0042325~regulation of phosphorylation	16	2.1978	0.0951226	EGFR, IL6, TNXB, TNFRSF14, HGF, KITL, GM6148, IRAK3, 4933415F23RIK, EREG, SH2D1B1, PRKAR1B, TDGF1, PDGFRB, RELN, IGFBP3, LOC100047300, FGD4	483	290	13588	1.55214	1	0.716806	82.0113
GOTERM_BP_FAT	GO:0051174~regulation of phosphorus metabolic process	16	2.1978	0.119989	EGFR, IL6, TNXB, TNFRSF14, HGF, KITL, GM6148, IRAK3, 4933415F23RIK, EREG, SH2D1B1, PRKAR1B, TDGF1, PDGFRB, RELN, IGFBP3, LOC100047300, FGD4	483	301	13588	1.49542	1	0.75875	88.8491
GOTERM_BP_FAT	GO:0019220~regulation of phosphate metabolic process	16	2.1978	0.119989	EGFR, IL6, TNXB, TNFRSF14, HGF, KITL, GM6148, IRAK3, 4933415F23RIK, EREG, SH2D1B1, PRKAR1B, TDGF1, PDGFRB, RELN, IGFBP3, LOC100047300, FGD4	483	301	13588	1.49542	1	0.75875	88.8491
GOTERM_BP_FAT	GO:0032268~regulation of cellular protein metabolic process	15	2.06044	0.127228	EGFR, IL6, TNXB, SERPING1, TNFRSF14, KITL, EIF4G3, SH2D1B1, KRT7, DDX25, PRKAR1B, PDGFRB, PIWIL4, IGFBP3, LOC100047194, FGD4	483	280	13588	1.5071	1	0.768731	90.3228
GOTERM_BP_FAT	GO:0031399~regulation of protein modification process	10	1.37363	0.132823	EGFR, IL6, TNXB, SH2D1B1, PRKAR1B, PDGFRB, TNFRSF14, IGFBP3, KITL, FGD4	483	165	13588	1.705	1	0.780585	91.3341
Annotation Cluster 29	Enrichment Score: 1.035814879860128
Category	Term	Count	%	PValue	Genes	List Total	Pop Hits	Pop Total	Fold Enrichment	Bonferroni	Benjamini	FDR
GOTERM_BP_FAT	GO:0032963~collagen metabolic process	4	0.549451	0.0464059	TNXB, MMP9, MMP19, LOC100048740, ADAMTS2	483	23	13588	4.89261	1	0.593279	55.7574
GOTERM_BP_FAT	GO:0044259~multicellular organismal macromolecule metabolic process	4	0.549451	0.051685	TNXB, MMP9, MMP19, LOC100048740, ADAMTS2	483	24	13588	4.68875	1	0.603353	59.7779
GOTERM_BP_FAT	GO:0044236~multicellular organismal metabolic process	4	0.549451	0.0630661	TNXB, MMP9, MMP19, LOC100048740, ADAMTS2	483	26	13588	4.32808	1	0.64456	67.3056
GOTERM_BP_FAT	GO:0030574~collagen catabolic process	3	0.412088	0.120366	MMP9, MMP19, LOC100048740, ADAMTS2	483	17	13588	4.96456	1	0.757962	88.9306
GOTERM_BP_FAT	GO:0044243~multicellular organismal catabolic process	3	0.412088	0.132368	MMP9, MMP19, LOC100048740, ADAMTS2	483	18	13588	4.68875	1	0.781162	91.2557
GOTERM_MF_FAT	GO:0004222~metalloendopeptidase activity	7	0.961538	0.252983	ADAMTS9, ADAMTSL4, MMP9, MMP19, MME, LOC100048740, MMP23, ADAMTS2	497	114	13288	1.64171	1	0.904169	98.6469
Annotation Cluster 30	Enrichment Score: 1.0212380155263414
Category	Term	Count	%	PValue	Genes	List Total	Pop Hits	Pop Total	Fold Enrichment	Bonferroni	Benjamini	FDR
GOTERM_MF_FAT	GO:0019838~growth factor binding	8	1.0989	0.0176306	NOV, IL1R1, IL2RA, KAZALD1, COL6A1, COL2A1, HTRA3, IGFBP3	497	72	13288	2.97071	0.999975	0.506181	23.0807
GOTERM_MF_FAT	GO:0005520~insulin-like growth factor binding	4	0.549451	0.047013	NOV, KAZALD1, HTRA3, IGFBP3	497	22	13288	4.86117	1	0.580307	50.8545
GOTERM_BP_FAT	GO:0001558~regulation of cell growth	6	0.824176	0.227848	NOV, HRASLS, KAZALD1, TRO, HTRA3, IGFBP3	483	92	13588	1.83473	1	0.892798	98.8176
GOTERM_BP_FAT	GO:0040008~regulation of growth	11	1.51099	0.435428	NOV, RBP4, DIO3, FGF9, HRASLS, LOC100044321, KAZALD1, TRO, TBX5, WRN, HTRA3, IGFBP3	483	256	13588	1.20882	1	0.971303	99.9945
Annotation Cluster 31	Enrichment Score: 0.9528234725183707
Category	Term	Count	%	PValue	Genes	List Total	Pop Hits	Pop Total	Fold Enrichment	Bonferroni	Benjamini	FDR
GOTERM_BP_FAT	GO:0045824~negative regulation of innate immune response	3	0.412088	0.0234253	IRAK3, SH2D1B1, SERPING1	483	7	13588	12.0568	1	0.481788	33.4226
GOTERM_BP_FAT	GO:0002683~negative regulation of immune system process	7	0.961538	0.0525696	IRAK3, IL2RA, NFKBID, SH2D1B1, TNFRSF14, SERPING1, PAG1	483	76	13588	2.59115	1	0.600137	60.417
GOTERM_BP_FAT	GO:0045088~regulation of innate immune response	5	0.686813	0.0793854	IRAK3, EREG, SH2D1B1, SERPING1, LBP	483	46	13588	3.05788	1	0.68755	75.817
GOTERM_BP_FAT	GO:0031348~negative regulation of defense response	4	0.549451	0.0889138	IRAK3, IL2RA, SH2D1B1, SERPING1	483	30	13588	3.751	1	0.703062	79.7714
GOTERM_BP_FAT	GO:0048585~negative regulation of response to stimulus	5	0.686813	0.198852	IRAK3, IL2RA, SH2D1B1, SERPING1, GRIN3A	483	65	13588	2.16404	1	0.865003	97.774
GOTERM_BP_FAT	GO:0050777~negative regulation of immune response	3	0.412088	0.235078	IRAK3, SH2D1B1, SERPING1	483	26	13588	3.24606	1	0.897139	98.9939
GOTERM_BP_FAT	GO:0051248~negative regulation of protein metabolic process	4	0.549451	0.526458	IRAK3, SH2D1B1, SERPING1, IGFBP3	483	78	13588	1.44269	1	0.984358	99.9997
Annotation Cluster 32	Enrichment Score: 0.9460694267599015
Category	Term	Count	%	PValue	Genes	List Total	Pop Hits	Pop Total	Fold Enrichment	Bonferroni	Benjamini	FDR
GOTERM_BP_FAT	GO:0032101~regulation of response to external stimulus	9	1.23626	0.0299217	F11, SELP, IL2RA, S1PR1, LOC100048018, TGM2, CFH, SERPING1, GRIN3A, LBP	483	103	13588	2.45818	1	0.517828	40.6283
GOTERM_BP_FAT	GO:0002673~regulation of acute inflammatory response	3	0.412088	0.132368	LOC100048018, CFH, SERPING1, LBP	483	18	13588	4.68875	1	0.781162	91.2557
GOTERM_BP_FAT	GO:0050727~regulation of inflammatory response	5	0.686813	0.143195	IL2RA, LOC100048018, TGM2, CFH, SERPING1, LBP	483	57	13588	2.46776	1	0.798421	92.9509
GOTERM_BP_FAT	GO:0002252~immune effector process	7	0.961538	0.28975	ABCC9, C4BP, LOC100045680, C4A, LOC100048018, C4B, LOC675521, CFH, SERPING1, LBP, C8G	483	126	13588	1.56292	1	0.926548	99.7182
Annotation Cluster 33	Enrichment Score: 0.9435637723291413
Category	Term	Count	%	PValue	Genes	List Total	Pop Hits	Pop Total	Fold Enrichment	Bonferroni	Benjamini	FDR
GOTERM_MF_FAT	GO:0004866~endopeptidase inhibitor activity	11	1.51099	0.079404	KNG1, RECK, C4A, C4B, SERPINA3F, SERPING1, LOC631094, SERPINA3N, CST12, SERPINF1, LOC100045680, SERPINA3G, COL6A3, LOC675521, SLPI	497	161	13288	1.82671	1	0.649143	70.4923
GOTERM_MF_FAT	GO:0030414~peptidase inhibitor activity	11	1.51099	0.123124	KNG1, RECK, C4A, C4B, SERPINA3F, SERPING1, LOC631094, SERPINA3N, CST12, SERPINF1, LOC100045680, SERPINA3G, COL6A3, LOC675521, SLPI	497	176	13288	1.67103	1	0.764894	85.6052
GOTERM_MF_FAT	GO:0004857~enzyme inhibitor activity	14	1.92308	0.124166	KNG1, RECK, TXNIP, PHACTR1, C4A, C4B, SERPINA3F, SERPING1, DGKI, LOC631094, SERPINA3N, CST12, LOC100045680, SERPINF1, SERPINA3G, LOC675521, COL6A3, SLPI	497	243	13288	1.54037	1	0.755525	85.8554
GOTERM_MF_FAT	GO:0004867~serine-type endopeptidase inhibitor activity	8	1.0989	0.138535	RECK, SERPINA3N, SERPINF1, SERPINA3G, COL6A3, SLPI, SERPINA3F, SERPING1, LOC631094	497	115	13288	1.85992	1	0.777726	88.9183
Annotation Cluster 34	Enrichment Score: 0.9426862200866893
Category	Term	Count	%	PValue	Genes	List Total	Pop Hits	Pop Total	Fold Enrichment	Bonferroni	Benjamini	FDR
GOTERM_BP_FAT	GO:0001547~antral ovarian follicle growth	3	0.412088	0.00718443	EREG, FOXO3, BMPR1B	483	4	13588	21.0994	0.999999	0.333446	11.6393
GOTERM_BP_FAT	GO:0007548~sex differentiation	11	1.51099	0.0173172	RBP4, HNF1B, TBX3, EREG, FGF9, SOX2, SRD5A1, FOXO3, PCYT1B, BMPR1B, LGR4	483	130	13588	2.38044	1	0.415759	25.9032
GOTERM_BP_FAT	GO:0048511~rhythmic process	9	1.23626	0.0230306	HRH1, EGR2, EREG, LOC100041871, HES7, FOXO3, PCYT1B, ATOH7, BMPR1B, LOC100044708, ENOX1	483	98	13588	2.5836	1	0.485672	32.9593
GOTERM_BP_FAT	GO:0045137~development of primary sexual characteristics	9	1.23626	0.0314531	RBP4, TBX3, EREG, FGF9, SOX2, FOXO3, PCYT1B, BMPR1B, LGR4	483	104	13588	2.43454	1	0.531466	42.2164
GOTERM_BP_FAT	GO:0046545~development of primary female sexual characteristics	6	0.824176	0.050983	RBP4, TBX3, EREG, FOXO3, PCYT1B, BMPR1B	483	57	13588	2.96132	1	0.601463	59.2639
GOTERM_BP_FAT	GO:0046660~female sex differentiation	6	0.824176	0.0762529	RBP4, TBX3, EREG, FOXO3, PCYT1B, BMPR1B	483	64	13588	2.63742	1	0.67488	74.3654
GOTERM_BP_FAT	GO:0001541~ovarian follicle development	4	0.549451	0.110735	EREG, FOXO3, PCYT1B, BMPR1B	483	33	13588	3.41	1	0.747284	86.6562
GOTERM_BP_FAT	GO:0048608~reproductive structure development	8	1.0989	0.179201	RBP4, EREG, SFRP1, FGF9, TNC, FOXO3, PCYT1B, BMPR1B	483	130	13588	1.73123	1	0.845782	96.626
GOTERM_BP_FAT	GO:0008406~gonad development	6	0.824176	0.202227	RBP4, EREG, FGF9, FOXO3, PCYT1B, BMPR1B	483	88	13588	1.91813	1	0.868837	97.9295
GOTERM_BP_FAT	GO:0022602~ovulation cycle process	4	0.549451	0.232351	EREG, FOXO3, PCYT1B, BMPR1B	483	47	13588	2.39426	1	0.896033	98.9305
GOTERM_BP_FAT	GO:0042698~ovulation cycle	4	0.549451	0.241861	EREG, FOXO3, PCYT1B, BMPR1B	483	48	13588	2.34438	1	0.902693	99.1365
GOTERM_BP_FAT	GO:0048589~developmental growth	6	0.824176	0.281565	EREG, FOXO3, GAS1, BMPR1B, DCX, DCLK1	483	100	13588	1.68795	1	0.921401	99.657
GOTERM_BP_FAT	GO:0008585~female gonad development	4	0.549451	0.29019	EREG, FOXO3, PCYT1B, BMPR1B	483	53	13588	2.12321	1	0.926153	99.7212
GOTERM_BP_FAT	GO:0048477~oogenesis	3	0.412088	0.405001	EREG, FOXO3, BMPR1B	483	39	13588	2.16404	1	0.966125	99.9865
GOTERM_BP_FAT	GO:0040007~growth	8	1.0989	0.530355	EREG, ADRA1A, FOXO3, GAS1, BMPR1B, DCX, DCLK1, BMP6	483	193	13588	1.16611	1	0.984883	99.9998
GOTERM_BP_FAT	GO:0007292~female gamete generation	3	0.412088	0.595716	EREG, FOXO3, BMPR1B	483	56	13588	1.5071	1	0.991062	100
Annotation Cluster 35	Enrichment Score: 0.9318795123255664
Category	Term	Count	%	PValue	Genes	List Total	Pop Hits	Pop Total	Fold Enrichment	Bonferroni	Benjamini	FDR
GOTERM_BP_FAT	GO:0001763~morphogenesis of a branching structure	10	1.37363	0.0337882	GM6148, SEMA5A, IL6, TBX3, SFRP1, CXCR4, SIX1, TDGF1, NOTCH4, TGM2, FOXD1, LOC100047300	483	125	13588	2.2506	1	0.540638	44.5612
GOTERM_BP_FAT	GO:0035295~tube development	16	2.1978	0.0506192	RBP4, TBX3, FGF9, TBX5, MGP, LOC100048740, LGR4, SEMA5A, CXCR4, HAND2, NOTCH4, SIX1, TGM2, ROBO2, PCSK5, ADAMTS2, FOXD1	483	264	13588	1.705	1	0.602056	58.995
GOTERM_BP_FAT	GO:0001569~patterning of blood vessels	3	0.412088	0.208678	SEMA5A, CXCR4, NOTCH4	483	24	13588	3.51656	1	0.874553	98.1988
GOTERM_BP_FAT	GO:0048754~branching morphogenesis of a tube	6	0.824176	0.234399	SEMA5A, TBX3, CXCR4, SIX1, NOTCH4, FOXD1	483	93	13588	1.815	1	0.897373	98.9784
GOTERM_BP_FAT	GO:0035239~tube morphogenesis	9	1.23626	0.261873	SEMA5A, TBX3, CXCR4, HAND2, SIX1, NOTCH4, TGM2, FOXD1, LGR4	483	171	13588	1.48066	1	0.911124	99.4544
Annotation Cluster 36	Enrichment Score: 0.9237706010378197
Category	Term	Count	%	PValue	Genes	List Total	Pop Hits	Pop Total	Fold Enrichment	Bonferroni	Benjamini	FDR
GOTERM_BP_FAT	GO:0030802~regulation of cyclic nucleotide biosynthetic process	7	0.961538	0.0375226	S1PR3, GNAL, ADCY2, S1PR1, DRD4, GUCY1A3, TAAR1	483	70	13588	2.81325	1	0.562866	48.1259
GOTERM_BP_FAT	GO:0030808~regulation of nucleotide biosynthetic process	7	0.961538	0.0375226	S1PR3, GNAL, ADCY2, S1PR1, DRD4, GUCY1A3, TAAR1	483	70	13588	2.81325	1	0.562866	48.1259
GOTERM_BP_FAT	GO:0030799~regulation of cyclic nucleotide metabolic process	7	0.961538	0.0446504	S1PR3, GNAL, ADCY2, S1PR1, DRD4, GUCY1A3, TAAR1	483	73	13588	2.69764	1	0.589547	54.3387
GOTERM_BP_FAT	GO:0007188~G-protein signaling, coupled to cAMP nucleotide second messenger	6	0.824176	0.0448216	S1PR3, GNAL, ADCY2, S1PR1, DRD4, TAAR1	483	55	13588	3.069	1	0.587378	54.4788
GOTERM_BP_FAT	GO:0006140~regulation of nucleotide metabolic process	7	0.961538	0.0498411	S1PR3, GNAL, ADCY2, S1PR1, DRD4, GUCY1A3, TAAR1	483	75	13588	2.6257	1	0.602894	58.4144
GOTERM_BP_FAT	GO:0007187~G-protein signaling, coupled to cyclic nucleotide second messenger	6	0.824176	0.0611093	S1PR3, GNAL, ADCY2, S1PR1, DRD4, TAAR1	483	60	13588	2.81325	1	0.635567	66.1137
GOTERM_BP_FAT	GO:0045761~regulation of adenylate cyclase activity	6	0.824176	0.0611093	S1PR3, GNAL, ADCY2, S1PR1, DRD4, TAAR1	483	60	13588	2.81325	1	0.635567	66.1137
GOTERM_BP_FAT	GO:0019933~cAMP-mediated signaling	6	0.824176	0.0647201	S1PR3, GNAL, ADCY2, S1PR1, DRD4, TAAR1	483	61	13588	2.76713	1	0.648516	68.2821
GOTERM_BP_FAT	GO:0031279~regulation of cyclase activity	6	0.824176	0.068448	S1PR3, GNAL, ADCY2, S1PR1, DRD4, TAAR1	483	62	13588	2.7225	1	0.652726	70.3833
GOTERM_BP_FAT	GO:0051339~regulation of lyase activity	6	0.824176	0.068448	S1PR3, GNAL, ADCY2, S1PR1, DRD4, TAAR1	483	62	13588	2.7225	1	0.652726	70.3833
GOTERM_BP_FAT	GO:0030817~regulation of cAMP biosynthetic process	6	0.824176	0.0803283	S1PR3, GNAL, ADCY2, S1PR1, DRD4, TAAR1	483	65	13588	2.59685	1	0.689438	76.2386
GOTERM_BP_FAT	GO:0019935~cyclic-nucleotide-mediated signaling	6	0.824176	0.0845178	S1PR3, GNAL, ADCY2, S1PR1, DRD4, TAAR1	483	66	13588	2.5575	1	0.696052	78.0294
GOTERM_BP_FAT	GO:0030814~regulation of cAMP metabolic process	6	0.824176	0.0888203	S1PR3, GNAL, ADCY2, S1PR1, DRD4, TAAR1	483	67	13588	2.51933	1	0.705058	79.7357
GOTERM_BP_FAT	GO:0007193~inhibition of adenylate cyclase activity by G-protein signaling	3	0.412088	0.120366	S1PR3, S1PR1, DRD4	483	17	13588	4.96456	1	0.757962	88.9306
GOTERM_BP_FAT	GO:0019932~second-messenger-mediated signaling	8	1.0989	0.126246	S1PR3, GNAL, ADCY2, S1PR1, DRD4, TGM2, ADRA1A, TAAR1	483	118	13588	1.90729	1	0.769642	90.1343
GOTERM_BP_FAT	GO:0007194~negative regulation of adenylate cyclase activity	3	0.412088	0.15711	S1PR3, S1PR1, DRD4	483	20	13588	4.21988	1	0.81883	94.6778
GOTERM_BP_FAT	GO:0031280~negative regulation of cyclase activity	3	0.412088	0.15711	S1PR3, S1PR1, DRD4	483	20	13588	4.21988	1	0.81883	94.6778
GOTERM_BP_FAT	GO:0007212~dopamine receptor signaling pathway	3	0.412088	0.15711	GNAL, DRD4, TAAR1	483	20	13588	4.21988	1	0.81883	94.6778
GOTERM_BP_FAT	GO:0051350~negative regulation of lyase activity	3	0.412088	0.15711	S1PR3, S1PR1, DRD4	483	20	13588	4.21988	1	0.81883	94.6778
GOTERM_BP_FAT	GO:0007190~activation of adenylate cyclase activity	3	0.412088	0.429789	GNAL, ADCY2, TAAR1	483	41	13588	2.05848	1	0.971135	99.9935
GOTERM_BP_FAT	GO:0031281~positive regulation of cyclase activity	3	0.412088	0.441977	GNAL, ADCY2, TAAR1	483	42	13588	2.00946	1	0.972387	99.9955
GOTERM_BP_FAT	GO:0045762~positive regulation of adenylate cyclase activity	3	0.412088	0.441977	GNAL, ADCY2, TAAR1	483	42	13588	2.00946	1	0.972387	99.9955
GOTERM_BP_FAT	GO:0051349~positive regulation of lyase activity	3	0.412088	0.441977	GNAL, ADCY2, TAAR1	483	42	13588	2.00946	1	0.972387	99.9955
GOTERM_BP_FAT	GO:0043086~negative regulation of catalytic activity	5	0.686813	0.483791	S1PR3, IRAK3, S1PR1, DRD4, NR4A1	483	101	13588	1.3927	1	0.979245	99.9988
GOTERM_BP_FAT	GO:0044092~negative regulation of molecular function	6	0.824176	0.505008	S1PR3, IRAK3, S1PR1, NFKBID, DRD4, NR4A1	483	132	13588	1.27875	1	0.982759	99.9994
Annotation Cluster 37	Enrichment Score: 0.9145616763030966
Category	Term	Count	%	PValue	Genes	List Total	Pop Hits	Pop Total	Fold Enrichment	Bonferroni	Benjamini	FDR
GOTERM_BP_FAT	GO:0007268~synaptic transmission	12	1.64835	0.0524714	GABRD, HRH1, SLC17A6, GABRB3, NRXN3, LOC100041871, SYN3, DRD4, SLC12A5, NRXN1, PARK2, CACNB4, DLG2	483	178	13588	1.89657	1	0.602607	60.3465
GOTERM_BP_FAT	GO:0006836~neurotransmitter transport	7	0.961538	0.0643783	SLC17A6, NRXN3, SLC6A12, SYN3, NRXN1, PARK2, RIMS1	483	80	13588	2.46159	1	0.649432	68.0826
GOTERM_BP_FAT	GO:0001505~regulation of neurotransmitter levels	5	0.686813	0.177237	SLC17A6, NRXN3, SYN3, NRXN1, PARK2	483	62	13588	2.26875	1	0.845055	96.4847
GOTERM_BP_FAT	GO:0007269~neurotransmitter secretion	3	0.412088	0.366892	NRXN3, SYN3, NRXN1	483	36	13588	2.34438	1	0.956072	99.9608
Annotation Cluster 38	Enrichment Score: 0.8806738663558363
Category	Term	Count	%	PValue	Genes	List Total	Pop Hits	Pop Total	Fold Enrichment	Bonferroni	Benjamini	FDR
GOTERM_BP_FAT	GO:0050878~regulation of body fluid levels	7	0.961538	0.0961702	F11, KNG1, THBD, F3, SERPING1, ENTPD2, PDSS2	483	89	13588	2.21267	1	0.716371	82.3654
GOTERM_BP_FAT	GO:0050817~coagulation	6	0.824176	0.102393	F11, KNG1, THBD, F3, SERPING1, ENTPD2	483	70	13588	2.41136	1	0.733157	84.337
GOTERM_BP_FAT	GO:0007596~blood coagulation	6	0.824176	0.102393	F11, KNG1, THBD, F3, SERPING1, ENTPD2	483	70	13588	2.41136	1	0.733157	84.337
GOTERM_BP_FAT	GO:0007599~hemostasis	6	0.824176	0.107134	F11, KNG1, THBD, F3, SERPING1, ENTPD2	483	71	13588	2.37739	1	0.739231	85.6977
GOTERM_BP_FAT	GO:0042060~wound healing	6	0.824176	0.365702	F11, KNG1, THBD, F3, SERPING1, ENTPD2	483	112	13588	1.5071	1	0.955984	99.9595
Annotation Cluster 39	Enrichment Score: 0.8608909972352102
Category	Term	Count	%	PValue	Genes	List Total	Pop Hits	Pop Total	Fold Enrichment	Bonferroni	Benjamini	FDR
GOTERM_MF_FAT	GO:0003924~GTPase activity	10	1.37363	0.0502399	GBP8, DNM3, GBP9, LOC100048720, GNAL, LOC100047734, RAB37, LOC100045019, GBP10, EG634650, TUBG2, MPA2L, GBP4, EHD3, GBP1	497	128	13288	2.08878	1	0.594264	53.2531
GOTERM_MF_FAT	GO:0005525~GTP binding	18	2.47253	0.17515	GBP8, DNM3, RABL4, GBP9, LOC100048720, RRAGD, RABL2A, RAB40B, GNAL, LOC100047734, RAB37, TGM2, GBP10, EG634650, LOC100045019, GUCY1A3, RAB15, GUCY1B3, GBP4, MPA2L, TUBG2, EHD3, GBP1	497	354	13288	1.35948	1	0.842432	94.1611
GOTERM_MF_FAT	GO:0019001~guanyl nucleotide binding	18	2.47253	0.202296	GBP8, DNM3, RABL4, GBP9, LOC100048720, RRAGD, RABL2A, RAB40B, GNAL, LOC100047734, RAB37, TGM2, GBP10, EG634650, LOC100045019, GUCY1A3, RAB15, GUCY1B3, GBP4, MPA2L, TUBG2, EHD3, GBP1	497	363	13288	1.32577	1	0.877698	96.436
GOTERM_MF_FAT	GO:0032561~guanyl ribonucleotide binding	18	2.47253	0.202296	GBP8, DNM3, RABL4, GBP9, LOC100048720, RRAGD, RABL2A, RAB40B, GNAL, LOC100047734, RAB37, TGM2, GBP10, EG634650, LOC100045019, GUCY1A3, RAB15, GUCY1B3, GBP4, MPA2L, TUBG2, EHD3, GBP1	497	363	13288	1.32577	1	0.877698	96.436
Annotation Cluster 40	Enrichment Score: 0.8487910536122774
Category	Term	Count	%	PValue	Genes	List Total	Pop Hits	Pop Total	Fold Enrichment	Bonferroni	Benjamini	FDR
GOTERM_MF_FAT	GO:0042803~protein homodimerization activity	12	1.64835	0.107937	HNF1B, S100A16, CEBPB, NR4A1, NFKB1, CD209D, LOC100046314, CBLN1, HAND2, SBF2, ADH1, EFR3A, FIGF	497	193	13288	1.66237	1	0.729349	81.4554
GOTERM_MF_FAT	GO:0042802~identical protein binding	16	2.1978	0.127868	HNF1B, S100A16, CEBPB, SCUBE2, LOC100048777, NR4A1, NFKB1, CD209D, LOC100046314, RGMB, CBLN1, SBF2, ADH1, HAND2, EFR3A, ROBO2, FIGF, S100A1	497	290	13288	1.47511	1	0.760247	86.7122
GOTERM_MF_FAT	GO:0046983~protein dimerization activity	17	2.33516	0.205919	HNF1B, S100A16, CEBPB, NR4A1, CREB5, NFKB1, 9430076C15RIK, CD209D, PDSS2, LOC100046314, BATF, CBLN1, SBF2, ADH1, HAND2, EFR3A, ROBO2, CREB3L3, FIGF	497	340	13288	1.33682	1	0.878834	96.6675
Annotation Cluster 41	Enrichment Score: 0.8442845068393912
Category	Term	Count	%	PValue	Genes	List Total	Pop Hits	Pop Total	Fold Enrichment	Bonferroni	Benjamini	FDR
GOTERM_BP_FAT	GO:0007517~muscle organ development	13	1.78571	0.0230467	RBP4, GSC, TBX5, TNC, PDLIM3, MOV10L1, CACNB4, CACNG2, GM6148, TDGF1, SIX1, MYH11, PDGFRB, MKX, LOC100047300	483	176	13588	2.07797	1	0.481003	32.9782
GOTERM_BP_FAT	GO:0050808~synapse organization	6	0.824176	0.0291327	NRXN3, TNC, NFASC, NRXN1, CACNG2, CACNB4	483	49	13588	3.4448	1	0.516972	39.794
GOTERM_BP_FAT	GO:0060537~muscle tissue development	10	1.37363	0.0529764	GM6148, RBP4, TNC, TBX5, SIX1, TDGF1, MYH11, PDLIM3, PDGFRB, CACNG2, CACNB4, LOC100047300	483	136	13588	2.06857	1	0.599895	60.7077
GOTERM_BP_FAT	GO:0014706~striated muscle tissue development	9	1.23626	0.0823074	GM6148, RBP4, TNC, TBX5, SIX1, TDGF1, MYH11, PDLIM3, CACNG2, CACNB4, LOC100047300	483	127	13588	1.99364	1	0.691015	77.101
GOTERM_BP_FAT	GO:0051146~striated muscle cell differentiation	7	0.961538	0.0961702	GM6148, DYRK1B, TNC, TBX5, TDGF1, MYH11, CACNG2, CACNB4, LOC100047300	483	89	13588	2.21267	1	0.716371	82.3654
GOTERM_BP_FAT	GO:0048747~muscle fiber development	4	0.549451	0.151003	TNC, MYH11, CACNG2, CACNB4	483	38	13588	2.96132	1	0.808515	93.9758
GOTERM_BP_FAT	GO:0007528~neuromuscular junction development	3	0.412088	0.195595	TNC, CACNG2, CACNB4	483	23	13588	3.66946	1	0.862491	97.6134
GOTERM_BP_FAT	GO:0042692~muscle cell differentiation	7	0.961538	0.235625	GM6148, DYRK1B, TNC, TBX5, TDGF1, MYH11, CACNG2, CACNB4, LOC100047300	483	117	13588	1.68314	1	0.896756	99.0061
GOTERM_BP_FAT	GO:0007519~skeletal muscle tissue development	5	0.686813	0.251968	TNC, SIX1, PDLIM3, CACNG2, CACNB4	483	72	13588	1.95365	1	0.905774	99.3141
GOTERM_BP_FAT	GO:0060538~skeletal muscle organ development	5	0.686813	0.267671	TNC, SIX1, PDLIM3, CACNG2, CACNB4	483	74	13588	1.90084	1	0.915699	99.5235
GOTERM_BP_FAT	GO:0055002~striated muscle cell development	4	0.549451	0.299957	TNC, MYH11, CACNG2, CACNB4	483	54	13588	2.08389	1	0.93214	99.7802
GOTERM_BP_FAT	GO:0048741~skeletal muscle fiber development	3	0.412088	0.314714	TNC, CACNG2, CACNB4	483	32	13588	2.63742	1	0.939675	99.8475
GOTERM_BP_FAT	GO:0048738~cardiac muscle tissue development	4	0.549451	0.32933	GM6148, RBP4, TBX5, TDGF1, MYH11, LOC100047300	483	57	13588	1.97421	1	0.944524	99.8947
GOTERM_BP_FAT	GO:0055001~muscle cell development	4	0.549451	0.368424	TNC, MYH11, CACNG2, CACNB4	483	61	13588	1.84475	1	0.956321	99.9624
Annotation Cluster 42	Enrichment Score: 0.8434819198241775
Category	Term	Count	%	PValue	Genes	List Total	Pop Hits	Pop Total	Fold Enrichment	Bonferroni	Benjamini	FDR
GOTERM_BP_FAT	GO:0060043~regulation of cardiac muscle cell proliferation	3	0.412088	0.0558779	RBP4, FGF9, TBX5	483	11	13588	7.6725	1	0.616903	62.7234
GOTERM_BP_FAT	GO:0055024~regulation of cardiac muscle tissue development	3	0.412088	0.0558779	RBP4, FGF9, TBX5	483	11	13588	7.6725	1	0.616903	62.7234
GOTERM_BP_FAT	GO:0055021~regulation of cardiac muscle growth	3	0.412088	0.0558779	RBP4, FGF9, TBX5	483	11	13588	7.6725	1	0.616903	62.7234
GOTERM_BP_FAT	GO:0016202~regulation of striated muscle tissue development	5	0.686813	0.0606771	RBP4, TBX3, FGF9, TBX5, IGFBP3	483	42	13588	3.34911	1	0.635875	65.845
GOTERM_BP_FAT	GO:0048634~regulation of muscle development	5	0.686813	0.0651098	RBP4, TBX3, FGF9, TBX5, IGFBP3	483	43	13588	3.27122	1	0.64501	68.5082
GOTERM_BP_FAT	GO:0060420~regulation of heart growth	3	0.412088	0.0655171	RBP4, FGF9, TBX5	483	12	13588	7.03313	1	0.644521	68.7428
GOTERM_BP_FAT	GO:0046620~regulation of organ growth	3	0.412088	0.327874	RBP4, FGF9, TBX5	483	33	13588	2.5575	1	0.944241	99.8907
GOTERM_BP_FAT	GO:0030323~respiratory tube development	6	0.824176	0.372787	RBP4, FGF9, TBX5, MGP, LOC100048740, PCSK5, ADAMTS2	483	113	13588	1.49376	1	0.957416	99.9666
GOTERM_BP_FAT	GO:0048638~regulation of developmental growth	3	0.412088	0.379708	RBP4, FGF9, TBX5	483	37	13588	2.28101	1	0.960057	99.9724
GOTERM_BP_FAT	GO:0060541~respiratory system development	6	0.824176	0.450243	RBP4, FGF9, TBX5, SOX2, MGP, LOC100048740, ADAMTS2	483	124	13588	1.36125	1	0.974227	99.9965
GOTERM_BP_FAT	GO:0030324~lung development	5	0.686813	0.558325	RBP4, FGF9, TBX5, MGP, LOC100048740, ADAMTS2	483	111	13588	1.26723	1	0.987971	99.9999
Annotation Cluster 43	Enrichment Score: 0.8360877716603186
Category	Term	Count	%	PValue	Genes	List Total	Pop Hits	Pop Total	Fold Enrichment	Bonferroni	Benjamini	FDR
GOTERM_BP_FAT	GO:0001655~urogenital system development	11	1.51099	0.0351327	RBP4, HNF1B, SFRP1, ITGA8, TNC, SIX1, PYGO1, PDGFRB, ROBO2, PCSK5, FOXD1	483	146	13588	2.11957	1	0.550776	45.8703
GOTERM_BP_FAT	GO:0001822~kidney development	8	1.0989	0.085937	HNF1B, ITGA8, SIX1, PYGO1, PDGFRB, ROBO2, PCSK5, FOXD1	483	107	13588	2.10336	1	0.697431	78.6067
GOTERM_BP_FAT	GO:0001656~metanephros development	4	0.549451	0.339124	ITGA8, SIX1, ROBO2, FOXD1	483	58	13588	1.94017	1	0.947913	99.9182
GOTERM_BP_FAT	GO:0001657~ureteric bud development	3	0.412088	0.441977	SIX1, ROBO2, FOXD1	483	42	13588	2.00946	1	0.972387	99.9955
Annotation Cluster 44	Enrichment Score: 0.8339630106684979
Category	Term	Count	%	PValue	Genes	List Total	Pop Hits	Pop Total	Fold Enrichment	Bonferroni	Benjamini	FDR
GOTERM_BP_FAT	GO:0060042~retina morphogenesis in camera-type eye	3	0.412088	0.0972732	RBP4, BHLHE22, SOX2	483	15	13588	5.6265	1	0.718405	82.7311
GOTERM_BP_FAT	GO:0060041~retina development in camera-type eye	4	0.549451	0.103247	RBP4, BHLHE22, SOX2, BMPR1B	483	32	13588	3.51656	1	0.73407	84.591
GOTERM_BP_FAT	GO:0048592~eye morphogenesis	6	0.824176	0.116931	RBP4, RPGR, SRPX, BHLHE22, SOX2, GAS1, ZEB1	483	73	13588	2.31226	1	0.761137	88.165
GOTERM_BP_FAT	GO:0043010~camera-type eye development	8	1.0989	0.179201	RBP4, BHLHE22, SOX2, ABI2, GAS1, ZEB1, BMPR1B, MAB21L1	483	130	13588	1.73123	1	0.845782	96.626
GOTERM_BP_FAT	GO:0001654~eye development	9	1.23626	0.194765	RBP4, RPGR, SRPX, BHLHE22, SOX2, ABI2, GAS1, ZEB1, BMPR1B, MAB21L1	483	157	13588	1.61269	1	0.86373	97.5708
GOTERM_BP_FAT	GO:0048593~camera-type eye morphogenesis	4	0.549451	0.241861	RBP4, BHLHE22, SOX2, ZEB1	483	48	13588	2.34438	1	0.902693	99.1365
Annotation Cluster 45	Enrichment Score: 0.8314405135822226
Category	Term	Count	%	PValue	Genes	List Total	Pop Hits	Pop Total	Fold Enrichment	Bonferroni	Benjamini	FDR
GOTERM_BP_FAT	GO:0010647~positive regulation of cell communication	13	1.78571	0.0371149	IL6, SLC1A3, EREG, FGF9, ITGA8, SOX2, TGM2, ADRA1A, RELN, GAS1, FGF21, DGKI, KITL	483	189	13588	1.93504	1	0.562835	47.7475
GOTERM_BP_FAT	GO:0009967~positive regulation of signal transduction	12	1.64835	0.0428098	IL6, EREG, FGF9, ITGA8, SOX2, TGM2, ADRA1A, RELN, GAS1, FGF21, DGKI, KITL	483	172	13588	1.96273	1	0.577472	52.8052
GOTERM_BP_FAT	GO:0043410~positive regulation of MAPKKK cascade	4	0.549451	0.232351	IL6, FGF9, ADRA1A, FGF21	483	47	13588	2.39426	1	0.896033	98.9305
GOTERM_BP_FAT	GO:0043408~regulation of MAPKKK cascade	6	0.824176	0.234399	IL6, TNXB, FGF9, ADRA1A, FGF21, FGD4	483	93	13588	1.815	1	0.897373	98.9784
GOTERM_BP_FAT	GO:0010627~regulation of protein kinase cascade	8	1.0989	0.311737	IL6, TNXB, NFKBID, FGF9, TGM2, ADRA1A, FGF21, FGD4	483	155	13588	1.452	1	0.939002	99.8357
GOTERM_BP_FAT	GO:0010740~positive regulation of protein kinase cascade	5	0.686813	0.38052	IL6, FGF9, TGM2, ADRA1A, FGF21	483	88	13588	1.59844	1	0.959969	99.973
Annotation Cluster 46	Enrichment Score: 0.7999215443590607
Category	Term	Count	%	PValue	Genes	List Total	Pop Hits	Pop Total	Fold Enrichment	Bonferroni	Benjamini	FDR
GOTERM_MF_FAT	GO:0022834~ligand-gated channel activity	11	1.51099	0.00620532	GABRD, GABRA1, GABRB3, KCNJ9, CHRNB3, GRIN3A, KCNJ3, KCNJ11, ITPR2, KCNJ1, CHRNA2	497	106	13288	2.77453	0.975367	0.337357	8.77381
GOTERM_MF_FAT	GO:0015276~ligand-gated ion channel activity	11	1.51099	0.00620532	GABRD, GABRA1, GABRB3, KCNJ9, CHRNB3, GRIN3A, KCNJ3, KCNJ11, ITPR2, KCNJ1, CHRNA2	497	106	13288	2.77453	0.975367	0.337357	8.77381
GOTERM_CC_FAT	GO:0045211~postsynaptic membrane	11	1.51099	0.0214251	GABRD, GABRA1, GABRB3, GRIP1, CHRNB3, PARK2, GRIN3A, SHANK1, DLG2, SYNPO, CHRNA2	475	126	12504	2.29815	0.997914	0.42944	24.9601
GOTERM_MF_FAT	GO:0005230~extracellular ligand-gated ion channel activity	6	0.824176	0.0996504	GABRD, GABRA1, GABRB3, CHRNB3, GRIN3A, CHRNA2	497	66	13288	2.43058	1	0.720475	78.7451
GOTERM_MF_FAT	GO:0004890~GABA-A receptor activity	3	0.412088	0.143783	GABRD, GABRA1, GABRB3	497	18	13288	4.45607	1	0.785486	89.8736
GOTERM_MF_FAT	GO:0008509~anion transmembrane transporter activity	8	1.0989	0.212612	GABRD, GABRA1, BEST1, SLC1A3, GABRB3, SLC1A6, SLC12A5, LOC100046789, SLC1A1	497	130	13288	1.64532	1	0.880299	97.0587
GOTERM_CC_FAT	GO:0034707~chloride channel complex	4	0.549451	0.294371	GABRD, GABRA1, BEST1, GABRB3, LOC100046789	475	50	12504	2.10594	1	0.916611	99.0174
GOTERM_MF_FAT	GO:0016917~GABA receptor activity	3	0.412088	0.309052	GABRD, GABRA1, GABRB3	497	30	13288	2.67364	1	0.936045	99.572
GOTERM_MF_FAT	GO:0042165~neurotransmitter binding	5	0.686813	0.40921	GABRD, GABRA1, GABRB3, CHRNB3, CHRNA2	497	87	13288	1.53658	1	0.970356	99.9575
GOTERM_MF_FAT	GO:0030594~neurotransmitter receptor activity	5	0.686813	0.40921	GABRD, GABRA1, GABRB3, CHRNB3, CHRNA2	497	87	13288	1.53658	1	0.970356	99.9575
GOTERM_MF_FAT	GO:0005254~chloride channel activity	4	0.549451	0.429547	GABRD, GABRA1, BEST1, GABRB3, LOC100046789	497	64	13288	1.67103	1	0.973492	99.9747
GOTERM_MF_FAT	GO:0031404~chloride ion binding	4	0.549451	0.468891	GABRD, GABRA1, BEST1, GABRB3, LOC100046789	497	68	13288	1.57273	1	0.980198	99.9912
GOTERM_MF_FAT	GO:0005253~anion channel activity	4	0.549451	0.478539	GABRD, GABRA1, BEST1, GABRB3, LOC100046789	497	69	13288	1.54994	1	0.980026	99.9933
GOTERM_MF_FAT	GO:0043168~anion binding	4	0.549451	0.488105	GABRD, GABRA1, BEST1, GABRB3, LOC100046789	497	70	13288	1.5278	1	0.980647	99.9949
GOTERM_CC_FAT	GO:0034702~ion channel complex	7	0.961538	0.556699	GABRD, KCNC2, GABRA1, BEST1, GABRB3, CACNB4, LOC100046789, KCNJ11	475	158	12504	1.16626	1	0.981637	99.9979
Annotation Cluster 47	Enrichment Score: 0.7979288680453147
Category	Term	Count	%	PValue	Genes	List Total	Pop Hits	Pop Total	Fold Enrichment	Bonferroni	Benjamini	FDR
GOTERM_BP_FAT	GO:0051216~cartilage development	7	0.961538	0.0582946	HOXA3, FGF9, MGP, COL2A1, ZEB1, BMPR1B, BMP6	483	78	13588	2.52471	1	0.626759	64.3274
GOTERM_BP_FAT	GO:0060348~bone development	8	1.0989	0.126246	FGF9, KAZALD1, DMP1, MGP, ACP5, COL2A1, IGFBP3, BMP6	483	118	13588	1.90729	1	0.769642	90.1343
GOTERM_BP_FAT	GO:0001503~ossification	7	0.961538	0.174545	FGF9, KAZALD1, DMP1, MGP, COL2A1, IGFBP3, BMP6	483	106	13588	1.85781	1	0.842989	96.282
GOTERM_BP_FAT	GO:0001649~osteoblast differentiation	3	0.412088	0.500645	FGF9, IGFBP3, BMP6	483	47	13588	1.79569	1	0.982076	99.9993
Annotation Cluster 48	Enrichment Score: 0.7452488208883209
Category	Term	Count	%	PValue	Genes	List Total	Pop Hits	Pop Total	Fold Enrichment	Bonferroni	Benjamini	FDR
GOTERM_MF_FAT	GO:0046872~metal ion binding	161	22.1154	0.05663	KCNC2, ADCY2, ZFP738, MMP9, PDLIM3, IL17RD, CD209D, PTGIS, PGLYRP2, RNF219, LOC100048526, SPON2, LONRF2, S100A1, NUDT18, SCUBE2, SPARCL1, MGP, LOC100046789, LOC100046333, CYP2B10, ADAMTS9, PGM5, THBD, DLL4, PYGO1, RELN, PGCP, MFAP4, NEURL3, ADAMTS2, UNC13A, CAR6, LOC100047004, XDH, ADAMTSL1, CYP1B1, ENPP3, MME, ACP5, CACNB4, ZFP459, ATP12A, KCNJ3, RIMS1, KCNJ1, IRAK3, RNF167, ENTPD2, TDRD1, FGD4,…	497	3850	13288	1.11807	1	0.579858	57.6843
GOTERM_MF_FAT	GO:0043167~ion binding	164	22.5275	0.0592781	KCNC2, ADCY2, GABRB3, ZFP738, MMP9, PDLIM3, IL17RD, CD209D, PTGIS, PGLYRP2, RNF219, LOC100048526, SPON2, LONRF2, S100A1, NUDT18, SCUBE2, SPARCL1, MGP, LOC100046789, LOC100046333, CYP2B10, ADAMTS9, PGM5, THBD, DLL4, PYGO1, RELN, PGCP, MFAP4, NEURL3, ADAMTS2, UNC13A, CAR6, LOC100047004, XDH, ADAMTSL1, CYP1B1, ENPP3, MME, ACP5, CACNB4, ZFP459, ATP12A, KCNJ3, RIMS1, KCNJ1, IRAK3, RNF167, ENTPD2, TDRD…	497	3934	13288	1.11458	1	0.57924	59.4032
GOTERM_MF_FAT	GO:0043169~cation binding	161	22.1154	0.0734426	KCNC2, ADCY2, ZFP738, MMP9, PDLIM3, IL17RD, CD209D, PTGIS, PGLYRP2, RNF219, LOC100048526, SPON2, LONRF2, S100A1, NUDT18, SCUBE2, SPARCL1, MGP, LOC100046789, LOC100046333, CYP2B10, ADAMTS9, PGM5, THBD, DLL4, PYGO1, RELN, PGCP, MFAP4, NEURL3, ADAMTS2, UNC13A, CAR6, LOC100047004, XDH, ADAMTSL1, CYP1B1, ENPP3, MME, ACP5, CACNB4, ZFP459, ATP12A, KCNJ3, RIMS1, KCNJ1, IRAK3, RNF167, ENTPD2, TDRD1, FGD4,…	497	3885	13288	1.108	1	0.64353	67.5444
GOTERM_MF_FAT	GO:0046914~transition metal ion binding	89	12.2253	0.872492	PILRB2, ZFP738, MMP9, PDLIM3, ZCWPW1, ANPEP, 4833423E24RIK, ZKSCAN1, ZEB1, MMP23, 9430076C15RIK, IL17RD, ZBTB38, OSR2, PTGIS, ZFP874, PGLYRP2, RNF219, LOC100048526, NEURL1A, ZCCHC5, LONRF2, S100A1, ZCCHC8, HBB-BH0, ZFP423, NUDT18, HBB-BH1, EGR2, 1700049G17RIK, LEPREL2, ZFP429, MMP19, CPXM2, LOC100048740, LOC100046333, CYP2B10, MYT1L, ADAMTS9, NAIP1-RS1, CPXM1, PYGO1, RELN, GUCY1B3, PGCP, NEURL3, …	497	2608	13288	0.912401	1	0.99976	100
GOTERM_MF_FAT	GO:0008270~zinc ion binding	71	9.75275	0.873185	PILRB2, MMP9, ZFP738, PDLIM3, ZCWPW1, ANPEP, ZKSCAN1, ZEB1, MMP23, 9430076C15RIK, IL17RD, ZBTB38, OSR2, ZFP874, PGLYRP2, RNF219, LOC100048526, NEURL1A, ZCCHC5, LONRF2, S100A1, ZCCHC8, ZFP423, EGR2, 1700049G17RIK, ZFP429, MMP19, CPXM2, LOC100046333, LOC100048740, MYT1L, ADAMTS9, NAIP1-RS1, CPXM1, PYGO1, RELN, PGCP, ADAMTS2, NEURL3, UNC13A, CAR6, ABLIM1, ADAMTSL1, LIMS2, MME, ZFP459, PRDM16, RIMS1,…	497	2105	13288	0.901798	1	0.999752	100
Annotation Cluster 49	Enrichment Score: 0.734667547969934
Category	Term	Count	%	PValue	Genes	List Total	Pop Hits	Pop Total	Fold Enrichment	Bonferroni	Benjamini	FDR
GOTERM_BP_FAT	GO:0001932~regulation of protein amino acid phosphorylation	10	1.37363	0.0281989	EGFR, IL6, TNXB, SH2D1B1, PRKAR1B, PDGFRB, TNFRSF14, IGFBP3, KITL, FGD4	483	121	13588	2.325	1	0.509794	38.7924
GOTERM_BP_FAT	GO:0050730~regulation of peptidyl-tyrosine phosphorylation	6	0.824176	0.0391296	EGFR, IL6, SH2D1B1, PDGFRB, TNFRSF14, KITL	483	53	13588	3.18481	1	0.566605	49.5923
GOTERM_BP_FAT	GO:0050731~positive regulation of peptidyl-tyrosine phosphorylation	4	0.549451	0.126305	IL6, SH2D1B1, TNFRSF14, KITL	483	35	13588	3.21514	1	0.767946	90.1457
GOTERM_BP_FAT	GO:0031399~regulation of protein modification process	10	1.37363	0.132823	EGFR, IL6, TNXB, SH2D1B1, PRKAR1B, PDGFRB, TNFRSF14, IGFBP3, KITL, FGD4	483	165	13588	1.705	1	0.780585	91.3341
GOTERM_BP_FAT	GO:0042327~positive regulation of phosphorylation	5	0.686813	0.1633	IL6, EREG, SH2D1B1, TNFRSF14, KITL	483	60	13588	2.34438	1	0.827138	95.3102
GOTERM_BP_FAT	GO:0045937~positive regulation of phosphate metabolic process	5	0.686813	0.177237	IL6, EREG, SH2D1B1, TNFRSF14, KITL	483	62	13588	2.26875	1	0.845055	96.4847
GOTERM_BP_FAT	GO:0010562~positive regulation of phosphorus metabolic process	5	0.686813	0.177237	IL6, EREG, SH2D1B1, TNFRSF14, KITL	483	62	13588	2.26875	1	0.845055	96.4847
GOTERM_BP_FAT	GO:0001934~positive regulation of protein amino acid phosphorylation	4	0.549451	0.319534	IL6, SH2D1B1, TNFRSF14, KITL	483	56	13588	2.00946	1	0.941517	99.8649
GOTERM_BP_FAT	GO:0031401~positive regulation of protein modification process	4	0.549451	0.526458	IL6, SH2D1B1, TNFRSF14, KITL	483	78	13588	1.44269	1	0.984358	99.9997
GOTERM_BP_FAT	GO:0032270~positive regulation of cellular protein metabolic process	4	0.549451	0.693889	IL6, SH2D1B1, TNFRSF14, KITL	483	100	13588	1.1253	1	0.996604	100
GOTERM_BP_FAT	GO:0051247~positive regulation of protein metabolic process	4	0.549451	0.748103	IL6, SH2D1B1, TNFRSF14, KITL	483	109	13588	1.03239	1	0.998417	100
Annotation Cluster 50	Enrichment Score: 0.7193498787191811
Category	Term	Count	%	PValue	Genes	List Total	Pop Hits	Pop Total	Fold Enrichment	Bonferroni	Benjamini	FDR
GOTERM_CC_FAT	GO:0031985~Golgi cisterna	3	0.412088	0.10881	CSGALNACT1, CHSY3, SMPD3	475	15	12504	5.26484	1	0.838615	78.2888
GOTERM_CC_FAT	GO:0031984~organelle subcompartment	3	0.412088	0.10881	CSGALNACT1, CHSY3, SMPD3	475	15	12504	5.26484	1	0.838615	78.2888
GOTERM_CC_FAT	GO:0005795~Golgi stack	4	0.549451	0.119731	CSGALNACT1, CHSY3, RASIP1, SMPD3	475	32	12504	3.29053	1	0.852352	81.5633
GOTERM_CC_FAT	GO:0044431~Golgi apparatus part	6	0.824176	0.935526	CSGALNACT1, CHSY3, ABCB1A, HS3ST1, RASIP1, SMPD3	475	227	12504	0.695794	1	0.999529	100
Annotation Cluster 51	Enrichment Score: 0.6972858600370114
Category	Term	Count	%	PValue	Genes	List Total	Pop Hits	Pop Total	Fold Enrichment	Bonferroni	Benjamini	FDR
GOTERM_CC_FAT	GO:0030016~myofibril	7	0.961538	0.131138	ABCC9, SYNE1, PGM5, NRAP, MYH11, PDLIM3, MYOM1	475	91	12504	2.02494	1	0.86509	84.4912
GOTERM_CC_FAT	GO:0043292~contractile fiber	7	0.961538	0.151529	ABCC9, SYNE1, PGM5, NRAP, MYH11, PDLIM3, MYOM1	475	95	12504	1.93968	1	0.881006	88.6802
GOTERM_CC_FAT	GO:0044449~contractile fiber part	6	0.824176	0.22704	ABCC9, SYNE1, PGM5, MYH11, PDLIM3, MYOM1	475	86	12504	1.83657	1	0.906294	96.7104
GOTERM_CC_FAT	GO:0030017~sarcomere	5	0.686813	0.360188	ABCC9, SYNE1, PGM5, PDLIM3, MYOM1	475	80	12504	1.64526	1	0.94457	99.7317
Annotation Cluster 52	Enrichment Score: 0.6686389779005315
Category	Term	Count	%	PValue	Genes	List Total	Pop Hits	Pop Total	Fold Enrichment	Bonferroni	Benjamini	FDR
GOTERM_BP_FAT	GO:0048839~inner ear development	7	0.961538	0.0922856	LHFPL5, FGF9, ITGA8, SIX1, SOX2, COL2A1, LOC639211, GPR98	483	88	13588	2.23781	1	0.710032	81.0185
GOTERM_BP_FAT	GO:0009612~response to mechanical stimulus	4	0.549451	0.159555	SLC1A3, SOX2, MGP, GPR98	483	39	13588	2.88539	1	0.822463	94.9366
GOTERM_BP_FAT	GO:0007605~sensory perception of sound	5	0.686813	0.34807	LHFPL5, SLC1A3, SOX2, LOC639211, GPR98, ESPN	483	84	13588	1.67455	1	0.949569	99.9352
GOTERM_BP_FAT	GO:0050954~sensory perception of mechanical stimulus	5	0.686813	0.412794	LHFPL5, SLC1A3, SOX2, LOC639211, GPR98, ESPN	483	92	13588	1.52894	1	0.968198	99.9892
Annotation Cluster 53	Enrichment Score: 0.6582899481942949
Category	Term	Count	%	PValue	Genes	List Total	Pop Hits	Pop Total	Fold Enrichment	Bonferroni	Benjamini	FDR
GOTERM_BP_FAT	GO:0034097~response to cytokine stimulus	4	0.549451	0.103247	SERPINA3N, SERPINA3G, SERPINA3F, ACP5	483	32	13588	3.51656	1	0.73407	84.591
GOTERM_BP_FAT	GO:0009719~response to endogenous stimulus	11	1.51099	0.119573	RBP4, GNAL, SERPINA3N, EGR2, SLC1A3, ADH1, SERPINA3G, DRD4, ADRA1A, MGP, SERPINA3F	483	184	13588	1.68183	1	0.759421	88.7581
GOTERM_BP_FAT	GO:0010033~response to organic substance	22	3.02198	0.256579	RBP4, LY6G6F, HNF1B, CYP1B1, EGR2, DRD4, MGP, SERPINA3F, ACP5, DGKI, IRAK3, GNAL, SERPINA3N, SLC1A3, THBD, ID2, SERPINA3G, ADH1, VMN1R229, ADRA1A, LBP, CREB3L3	483	505	13588	1.22557	1	0.909503	99.3832
GOTERM_BP_FAT	GO:0009725~response to hormone stimulus	8	1.0989	0.369461	RBP4, SERPINA3N, EGR2, ADH1, SERPINA3G, ADRA1A, MGP, SERPINA3F	483	165	13588	1.364	1	0.956337	99.9635
GOTERM_BP_FAT	GO:0043434~response to peptide hormone stimulus	5	0.686813	0.436766	RBP4, SERPINA3N, EGR2, SERPINA3G, SERPINA3F	483	95	13588	1.48066	1	0.971404	99.9947
Annotation Cluster 54	Enrichment Score: 0.6468784157887773
Category	Term	Count	%	PValue	Genes	List Total	Pop Hits	Pop Total	Fold Enrichment	Bonferroni	Benjamini	FDR
GOTERM_BP_FAT	GO:0007601~visual perception	7	0.961538	0.149229	TULP1, RBP4, GPRC5C, RPGR, SRPX, MYO3B, LOC100044349, PDC, GPR98	483	101	13588	1.94978	1	0.807715	93.7561
GOTERM_BP_FAT	GO:0050953~sensory perception of light stimulus	7	0.961538	0.154153	TULP1, RBP4, GPRC5C, RPGR, SRPX, MYO3B, LOC100044349, PDC, GPR98	483	102	13588	1.93066	1	0.813972	94.3481
GOTERM_BP_FAT	GO:0009581~detection of external stimulus	5	0.686813	0.1633	TULP1, RBP4, PGLYRP2, SOX2, GPR98	483	60	13588	2.34438	1	0.827138	95.3102
GOTERM_BP_FAT	GO:0050906~detection of stimulus involved in sensory perception	4	0.549451	0.195103	RBP4, SOX2, GPR98, TAS2R130	483	43	13588	2.61698	1	0.862989	97.5883
GOTERM_BP_FAT	GO:0051606~detection of stimulus	6	0.824176	0.214916	TULP1, RBP4, PGLYRP2, SOX2, GPR98, TAS2R130	483	90	13588	1.8755	1	0.880795	98.4276
GOTERM_BP_FAT	GO:0009582~detection of abiotic stimulus	4	0.549451	0.280447	TULP1, RBP4, SOX2, GPR98	483	52	13588	2.16404	1	0.921241	99.6477
GOTERM_BP_FAT	GO:0009628~response to abiotic stimulus	9	1.23626	0.670928	TULP1, RBP4, THBD, SLC1A3, SOX2, HSPB2, MGP, HVCN1, GPR98	483	251	13588	1.00874	1	0.995794	100
Annotation Cluster 55	Enrichment Score: 0.6384761446786532
Category	Term	Count	%	PValue	Genes	List Total	Pop Hits	Pop Total	Fold Enrichment	Bonferroni	Benjamini	FDR
GOTERM_BP_FAT	GO:0043065~positive regulation of apoptosis	14	1.92308	0.106282	GM7600, IL2RA, CEBPB, NFKBID, GM9058, ADAMTSL4, MMP9, TBX5, GM10119, NR4A1, FOXO3, LOC100046825, SP110, LOC547024, HIPK1, CSRNP3, RPS3A, GM15753, TGM2, GM8960, IGFBP3, GM13408, GM5586	483	248	13588	1.58813	1	0.738389	85.4619
GOTERM_BP_FAT	GO:0043068~positive regulation of programmed cell death	14	1.92308	0.111177	GM7600, IL2RA, CEBPB, NFKBID, GM9058, ADAMTSL4, MMP9, TBX5, GM10119, NR4A1, FOXO3, LOC100046825, SP110, LOC547024, HIPK1, CSRNP3, RPS3A, GM15753, TGM2, GM8960, IGFBP3, GM13408, GM5586	483	250	13588	1.57542	1	0.746691	86.7696
GOTERM_BP_FAT	GO:0010942~positive regulation of cell death	14	1.92308	0.118063	GM7600, IL2RA, CEBPB, NFKBID, GM9058, ADAMTSL4, MMP9, TBX5, GM10119, NR4A1, FOXO3, LOC100046825, SP110, LOC547024, HIPK1, CSRNP3, RPS3A, GM15753, TGM2, GM8960, IGFBP3, GM13408, GM5586	483	252	13588	1.56292	1	0.760669	88.4226
GOTERM_BP_FAT	GO:0042981~regulation of apoptosis	23	3.15934	0.320688	GM7600, NFKBID, ADAMTSL4, MMP9, LOC100044321, GM10119, COL2A1, FOXO3, SP110, LOC547024, IRAK3, RPS3A, GM15753, TGM2, IL6, CEBPB, IL2RA, TBX3, GM9058, TBX5, NR4A1, GAS1, HGF, WRN, LOC100046825, BCL2L12, KITL, HIPK1, CSRNP3, GM8960, IGFBP3, GM13408, GM5586	483	553	13588	1.17007	1	0.941627	99.8688
GOTERM_BP_FAT	GO:0043067~regulation of programmed cell death	23	3.15934	0.339304	GM7600, NFKBID, ADAMTSL4, MMP9, LOC100044321, GM10119, COL2A1, FOXO3, SP110, LOC547024, IRAK3, RPS3A, GM15753, TGM2, IL6, CEBPB, IL2RA, TBX3, GM9058, TBX5, NR4A1, GAS1, HGF, WRN, LOC100046825, BCL2L12, KITL, HIPK1, CSRNP3, GM8960, IGFBP3, GM13408, GM5586	483	560	13588	1.15544	1	0.947457	99.9185
GOTERM_BP_FAT	GO:0010941~regulation of cell death	23	3.15934	0.353836	GM7600, NFKBID, ADAMTSL4, MMP9, LOC100044321, GM10119, COL2A1, FOXO3, SP110, LOC547024, IRAK3, RPS3A, GM15753, TGM2, IL6, CEBPB, IL2RA, TBX3, GM9058, TBX5, NR4A1, GAS1, HGF, WRN, LOC100046825, BCL2L12, KITL, HIPK1, CSRNP3, GM8960, IGFBP3, GM13408, GM5586	483	563	13588	1.14929	1	0.951573	99.9444
GOTERM_BP_FAT	GO:0006917~induction of apoptosis	8	1.0989	0.381121	GM7600, CEBPB, GM9058, TBX5, GM10119, NR4A1, FOXO3, LOC100046825, SP110, LOC547024, HIPK1, RPS3A, GM15753, TGM2, GM8960, GM13408, GM5586	483	167	13588	1.34766	1	0.959791	99.9735
GOTERM_BP_FAT	GO:0012502~induction of programmed cell death	8	1.0989	0.381121	GM7600, CEBPB, GM9058, TBX5, GM10119, NR4A1, FOXO3, LOC100046825, SP110, LOC547024, HIPK1, RPS3A, GM15753, TGM2, GM8960, GM13408, GM5586	483	167	13588	1.34766	1	0.959791	99.9735
Annotation Cluster 56	Enrichment Score: 0.6364542951557145
Category	Term	Count	%	PValue	Genes	List Total	Pop Hits	Pop Total	Fold Enrichment	Bonferroni	Benjamini	FDR
GOTERM_BP_FAT	GO:0003001~generation of a signal involved in cell-cell signaling	8	1.0989	0.029393	HNF1B, IL6, TBX3, NRXN3, SYN3, NRXN1, CACNB4, SMPD3	483	84	13588	2.67929	1	0.515779	40.0704
GOTERM_BP_FAT	GO:0046879~hormone secretion	4	0.549451	0.17708	HNF1B, IL6, TBX3, SMPD3	483	41	13588	2.74463	1	0.846177	96.4732
GOTERM_BP_FAT	GO:0009914~hormone transport	4	0.549451	0.186034	HNF1B, IL6, TBX3, SMPD3	483	42	13588	2.67929	1	0.850846	97.0769
GOTERM_BP_FAT	GO:0032940~secretion by cell	9	1.23626	0.340055	HNF1B, IL6, TBX3, NRXN3, SYN3, NRXN1, RIMS1, SMPD3, UNC13A	483	186	13588	1.36125	1	0.946764	99.9201
GOTERM_BP_FAT	GO:0030072~peptide hormone secretion	3	0.412088	0.340964	HNF1B, IL6, SMPD3	483	34	13588	2.48228	1	0.946164	99.922
GOTERM_BP_FAT	GO:0002790~peptide secretion	3	0.412088	0.366892	HNF1B, IL6, SMPD3	483	36	13588	2.34438	1	0.956072	99.9608
GOTERM_BP_FAT	GO:0046903~secretion	10	1.37363	0.392677	HNF1B, IL6, TBX3, NRXN3, SYN3, NRXN1, CACNB4, RIMS1, SMPD3, UNC13A	483	221	13588	1.27296	1	0.962524	99.9808
GOTERM_BP_FAT	GO:0015833~peptide transport	3	0.412088	0.500645	HNF1B, IL6, SMPD3	483	47	13588	1.79569	1	0.982076	99.9993
Annotation Cluster 57	Enrichment Score: 0.6221697459739333
Category	Term	Count	%	PValue	Genes	List Total	Pop Hits	Pop Total	Fold Enrichment	Bonferroni	Benjamini	FDR
GOTERM_CC_FAT	GO:0001725~stress fiber	3	0.412088	0.216226	MYH11, MYH14, SYNPO	475	23	12504	3.43359	1	0.916244	96.0451
GOTERM_CC_FAT	GO:0032432~actin filament bundle	3	0.412088	0.23036	MYH11, MYH14, SYNPO	475	24	12504	3.29053	1	0.902894	96.893
GOTERM_CC_FAT	GO:0042641~actomyosin	3	0.412088	0.273008	MYH11, MYH14, SYNPO	475	27	12504	2.92491	1	0.914217	98.5409
Annotation Cluster 58	Enrichment Score: 0.6046188626628645
Category	Term	Count	%	PValue	Genes	List Total	Pop Hits	Pop Total	Fold Enrichment	Bonferroni	Benjamini	FDR
GOTERM_CC_FAT	GO:0008305~integrin complex	4	0.549451	0.0881327	ITGA9, ITGA8, ITGA1, ITGBL1	475	28	12504	3.7606	1	0.826739	70.5723
GOTERM_BP_FAT	GO:0007229~integrin-mediated signaling pathway	5	0.686813	0.283544	ITGA9, ITGA8, ITGA1, LOC100048740, ADAMTS2, ITGBL1	483	76	13588	1.85082	1	0.922279	99.6728
GOTERM_CC_FAT	GO:0043235~receptor complex	4	0.549451	0.614308	ITGA9, ITGA8, ITGA1, ITGBL1	475	83	12504	1.26864	1	0.986565	99.9997
Annotation Cluster 59	Enrichment Score: 0.5897217858600763
Category	Term	Count	%	PValue	Genes	List Total	Pop Hits	Pop Total	Fold Enrichment	Bonferroni	Benjamini	FDR
GOTERM_BP_FAT	GO:0050863~regulation of T cell activation	9	1.23626	0.0381134	IL6, IL2RA, NFKBID, TNFRSF14, IL15, ZEB1, CD1D1, PAG1, CLEC2I, CD1D2	483	108	13588	2.34438	1	0.560764	48.6696
GOTERM_BP_FAT	GO:0045580~regulation of T cell differentiation	5	0.686813	0.0896935	IL6, NFKBID, IL15, ZEB1, CD1D1, CD1D2	483	48	13588	2.93047	1	0.703982	80.0665
GOTERM_BP_FAT	GO:0050865~regulation of cell activation	10	1.37363	0.103441	SELP, IL6, IL2RA, NFKBID, TNFRSF14, IL15, ZEB1, CD1D1, PAG1, CLEC2I, CD1D2	483	156	13588	1.80337	1	0.732598	84.6479
GOTERM_BP_FAT	GO:0051249~regulation of lymphocyte activation	9	1.23626	0.140028	IL6, IL2RA, NFKBID, TNFRSF14, IL15, ZEB1, CD1D1, PAG1, CLEC2I, CD1D2	483	144	13588	1.75828	1	0.794019	92.4902
GOTERM_BP_FAT	GO:0045619~regulation of lymphocyte differentiation	5	0.686813	0.149784	IL6, NFKBID, IL15, ZEB1, CD1D1, CD1D2	483	58	13588	2.42522	1	0.807355	93.8257
GOTERM_BP_FAT	GO:0002694~regulation of leukocyte activation	9	1.23626	0.181408	IL6, IL2RA, NFKBID, TNFRSF14, IL15, ZEB1, CD1D1, PAG1, CLEC2I, CD1D2	483	154	13588	1.64411	1	0.846925	96.7784
GOTERM_BP_FAT	GO:0050868~negative regulation of T cell activation	4	0.549451	0.186034	IL2RA, NFKBID, TNFRSF14, PAG1	483	42	13588	2.67929	1	0.850846	97.0769
GOTERM_BP_FAT	GO:0051250~negative regulation of lymphocyte activation	4	0.549451	0.280447	IL2RA, NFKBID, TNFRSF14, PAG1	483	52	13588	2.16404	1	0.921241	99.6477
GOTERM_BP_FAT	GO:0002695~negative regulation of leukocyte activation	4	0.549451	0.29019	IL2RA, NFKBID, TNFRSF14, PAG1	483	53	13588	2.12321	1	0.926153	99.7212
GOTERM_BP_FAT	GO:0050866~negative regulation of cell activation	4	0.549451	0.29019	IL2RA, NFKBID, TNFRSF14, PAG1	483	53	13588	2.12321	1	0.926153	99.7212
GOTERM_BP_FAT	GO:0070663~regulation of leukocyte proliferation	5	0.686813	0.331847	IL2RA, TNFRSF14, IL15, KITL, CLEC2I	483	82	13588	1.7154	1	0.944851	99.9012
GOTERM_BP_FAT	GO:0046634~regulation of alpha-beta T cell activation	3	0.412088	0.340964	IL6, TNFRSF14, CD1D1, CD1D2	483	34	13588	2.48228	1	0.946164	99.922
GOTERM_BP_FAT	GO:0042129~regulation of T cell proliferation	4	0.549451	0.348908	IL2RA, TNFRSF14, IL15, CLEC2I	483	59	13588	1.90729	1	0.949487	99.9366
GOTERM_BP_FAT	GO:0050870~positive regulation of T cell activation	4	0.549451	0.416665	IL6, IL2RA, IL15, CD1D1, CD1D2	483	66	13588	1.705	1	0.968828	99.9904
GOTERM_BP_FAT	GO:0050867~positive regulation of cell activation	5	0.686813	0.483791	SELP, IL6, IL2RA, IL15, CD1D1, CD1D2	483	101	13588	1.3927	1	0.979245	99.9988
GOTERM_BP_FAT	GO:0050670~regulation of lymphocyte proliferation	4	0.549451	0.543647	IL2RA, TNFRSF14, IL15, CLEC2I	483	80	13588	1.40663	1	0.986468	99.9999
GOTERM_BP_FAT	GO:0032944~regulation of mononuclear cell proliferation	4	0.549451	0.543647	IL2RA, TNFRSF14, IL15, CLEC2I	483	80	13588	1.40663	1	0.986468	99.9999
GOTERM_BP_FAT	GO:0051251~positive regulation of lymphocyte activation	4	0.549451	0.65312	IL6, IL2RA, IL15, CD1D1, CD1D2	483	94	13588	1.19713	1	0.995032	100
GOTERM_BP_FAT	GO:0002696~positive regulation of leukocyte activation	4	0.549451	0.687354	IL6, IL2RA, IL15, CD1D1, CD1D2	483	99	13588	1.13667	1	0.996443	100
Annotation Cluster 60	Enrichment Score: 0.5878607262827126
Category	Term	Count	%	PValue	Genes	List Total	Pop Hits	Pop Total	Fold Enrichment	Bonferroni	Benjamini	FDR
GOTERM_BP_FAT	GO:0003006~reproductive developmental process	18	2.47253	0.0134393	RBP4, HNF1B, TBX3, FGF9, TNC, SOX2, FOXO3, KITL, LGR4, EREG, SFRP1, CXCR4, DDX25, LOC100048526, SRD5A1, PCYT1B, NEURL1A, BMPR1B, TDRD1	483	264	13588	1.91813	1	0.378575	20.7218
GOTERM_BP_FAT	GO:0007281~germ cell development	8	1.0989	0.0675601	RBP4, EREG, CXCR4, DDX25, LOC100048526, FOXO3, NEURL1A, KITL, TDRD1	483	101	13588	2.22832	1	0.65055	69.8951
GOTERM_BP_FAT	GO:0048610~reproductive cellular process	10	1.37363	0.162219	RBP4, EREG, CXCR4, DDX25, TNC, LOC100048526, FOXO3, NEURL1A, PIWIL4, KITL, TDRD1	483	173	13588	1.62616	1	0.826452	95.2051
GOTERM_BP_FAT	GO:0007276~gamete generation	14	1.92308	0.404383	RBP4, MOV10L1, FOXO3, LOC100048740, KITL, SPAG16, EREG, CXCR4, DDX25, LOC100048526, PIWIL4, NEURL1A, PCYT1B, BMPR1B, ADAMTS2, TDRD1	483	331	13588	1.18989	1	0.966276	99.9863
GOTERM_BP_FAT	GO:0019953~sexual reproduction	15	2.06044	0.515816	RBP4, NLRP5, MOV10L1, FOXO3, LOC100048740, KITL, SPAG16, EREG, CXCR4, DDX25, LOC100048526, PCYT1B, PIWIL4, NEURL1A, BMPR1B, ADAMTS2, TDRD1	483	386	13588	1.09323	1	0.983683	99.9996
GOTERM_BP_FAT	GO:0032504~multicellular organism reproduction	15	2.06044	0.593407	XDH, RBP4, MOV10L1, FOXO3, LOC100048740, KITL, SPAG16, EREG, CXCR4, DDX25, LOC100048526, PCYT1B, PIWIL4, NEURL1A, BMPR1B, ADAMTS2, TDRD1	483	409	13588	1.03175	1	0.99102	100
GOTERM_BP_FAT	GO:0048609~reproductive process in a multicellular organism	15	2.06044	0.593407	XDH, RBP4, MOV10L1, FOXO3, LOC100048740, KITL, SPAG16, EREG, CXCR4, DDX25, LOC100048526, PCYT1B, PIWIL4, NEURL1A, BMPR1B, ADAMTS2, TDRD1	483	409	13588	1.03175	1	0.99102	100
GOTERM_BP_FAT	GO:0007283~spermatogenesis	9	1.23626	0.687933	RBP4, DDX25, LOC100048526, MOV10L1, PCYT1B, NEURL1A, PIWIL4, LOC100048740, ADAMTS2, TDRD1, SPAG16	483	255	13588	0.992912	1	0.996425	100
GOTERM_BP_FAT	GO:0048232~male gamete generation	9	1.23626	0.687933	RBP4, DDX25, LOC100048526, MOV10L1, PCYT1B, NEURL1A, PIWIL4, LOC100048740, ADAMTS2, TDRD1, SPAG16	483	255	13588	0.992912	1	0.996425	100
Annotation Cluster 61	Enrichment Score: 0.5713657796656605
Category	Term	Count	%	PValue	Genes	List Total	Pop Hits	Pop Total	Fold Enrichment	Bonferroni	Benjamini	FDR
GOTERM_BP_FAT	GO:0030334~regulation of cell migration	7	0.961538	0.108337	GM6148, SELP, S1PR1, CXCR4, DLL4, TBX5, TDGF1, ROBO4, LOC100047300	483	92	13588	2.14052	1	0.741272	86.0251
GOTERM_BP_FAT	GO:0051270~regulation of cell motion	7	0.961538	0.179809	GM6148, SELP, S1PR1, CXCR4, DLL4, TBX5, TDGF1, ROBO4, LOC100047300	483	107	13588	1.84044	1	0.845478	96.6686
GOTERM_BP_FAT	GO:0040012~regulation of locomotion	7	0.961538	0.195972	GM6148, SELP, S1PR1, CXCR4, DLL4, TBX5, TDGF1, ROBO4, LOC100047300	483	110	13588	1.79025	1	0.861816	97.6325
GOTERM_BP_FAT	GO:0030336~negative regulation of cell migration	3	0.412088	0.261648	DLL4, TBX5, ROBO4	483	28	13588	3.0142	1	0.911779	99.4515
GOTERM_BP_FAT	GO:0040013~negative regulation of locomotion	3	0.412088	0.301497	DLL4, TBX5, ROBO4	483	31	13588	2.7225	1	0.932565	99.7883
GOTERM_BP_FAT	GO:0051271~negative regulation of cell motion	3	0.412088	0.314714	DLL4, TBX5, ROBO4	483	32	13588	2.63742	1	0.939675	99.8475
GOTERM_BP_FAT	GO:0030335~positive regulation of cell migration	3	0.412088	0.379708	GM6148, SELP, S1PR1, TDGF1, LOC100047300	483	37	13588	2.28101	1	0.960057	99.9724
GOTERM_BP_FAT	GO:0051272~positive regulation of cell motion	3	0.412088	0.429789	GM6148, SELP, S1PR1, TDGF1, LOC100047300	483	41	13588	2.05848	1	0.971135	99.9935
GOTERM_BP_FAT	GO:0040017~positive regulation of locomotion	3	0.412088	0.465912	GM6148, SELP, S1PR1, TDGF1, LOC100047300	483	44	13588	1.91813	1	0.97603	99.9979
Annotation Cluster 62	Enrichment Score: 0.560756415880339
Category	Term	Count	%	PValue	Genes	List Total	Pop Hits	Pop Total	Fold Enrichment	Bonferroni	Benjamini	FDR
GOTERM_BP_FAT	GO:0060249~anatomical structure homeostasis	6	0.824176	0.171709	XDH, IL6, LOC100044321, PDGFRB, ACP5, COL2A1, WRN	483	83	13588	2.03368	1	0.839153	96.0567
GOTERM_BP_FAT	GO:0001894~tissue homeostasis	4	0.549451	0.261061	XDH, PDGFRB, ACP5, COL2A1	483	50	13588	2.2506	1	0.91209	99.444
GOTERM_BP_FAT	GO:0048871~multicellular organismal homeostasis	4	0.549451	0.463654	XDH, PDGFRB, ACP5, COL2A1	483	71	13588	1.58493	1	0.975968	99.9977
Annotation Cluster 63	Enrichment Score: 0.560698460317227
Category	Term	Count	%	PValue	Genes	List Total	Pop Hits	Pop Total	Fold Enrichment	Bonferroni	Benjamini	FDR
GOTERM_BP_FAT	GO:0022612~gland morphogenesis	6	0.824176	0.177664	EGFR, IL6, TBX3, SFRP1, TNC, TGM2	483	84	13588	2.00946	1	0.844425	96.5159
GOTERM_BP_FAT	GO:0007435~salivary gland morphogenesis	3	0.412088	0.248352	EGFR, IL6, TGM2	483	27	13588	3.12583	1	0.903882	99.255
GOTERM_BP_FAT	GO:0007431~salivary gland development	3	0.412088	0.301497	EGFR, IL6, TGM2	483	31	13588	2.7225	1	0.932565	99.7883
GOTERM_BP_FAT	GO:0035272~exocrine system development	3	0.412088	0.429789	EGFR, IL6, TGM2	483	41	13588	2.05848	1	0.971135	99.9935
Annotation Cluster 64	Enrichment Score: 0.5558902359352413
Category	Term	Count	%	PValue	Genes	List Total	Pop Hits	Pop Total	Fold Enrichment	Bonferroni	Benjamini	FDR
GOTERM_BP_FAT	GO:0055065~metal ion homeostasis	8	1.0989	0.0826941	S1PR1, TGM2, ADRA1A, STC1, CACNB4, ATP12A, CCL28, TMPRSS3	483	106	13588	2.12321	1	0.690281	77.2661
GOTERM_BP_FAT	GO:0019932~second-messenger-mediated signaling	8	1.0989	0.126246	S1PR3, GNAL, ADCY2, S1PR1, DRD4, TGM2, ADRA1A, TAAR1	483	118	13588	1.90729	1	0.769642	90.1343
GOTERM_BP_FAT	GO:0007204~elevation of cytosolic calcium ion concentration	4	0.549451	0.134369	S1PR1, TGM2, ADRA1A, CCL28	483	36	13588	3.12583	1	0.782927	91.5954
GOTERM_BP_FAT	GO:0006875~cellular metal ion homeostasis	7	0.961538	0.144377	S1PR1, TGM2, ADRA1A, STC1, CACNB4, CCL28, TMPRSS3	483	100	13588	1.96928	1	0.799597	93.116
GOTERM_BP_FAT	GO:0051480~cytosolic calcium ion homeostasis	4	0.549451	0.151003	S1PR1, TGM2, ADRA1A, CCL28	483	38	13588	2.96132	1	0.808515	93.9758
GOTERM_BP_FAT	GO:0006874~cellular calcium ion homeostasis	6	0.824176	0.221353	S1PR1, TGM2, ADRA1A, STC1, CACNB4, CCL28	483	91	13588	1.85489	1	0.888028	98.6348
GOTERM_BP_FAT	GO:0007200~activation of phospholipase C activity by G-protein coupled receptor protein signaling pathway coupled to IP3 second messenger	3	0.412088	0.221846	S1PR1, TGM2, ADRA1A	483	25	13588	3.3759	1	0.88756	98.6495
GOTERM_BP_FAT	GO:0006873~cellular ion homeostasis	13	1.78571	0.223824	EGR2, DRD4, CACNB4, CACNG2, CCL28, TMPRSS3, CKB, S1PR1, SLC1A6, TGM2, ADRA1A, STC1, PMP22, GM12892	483	261	13588	1.40124	1	0.888951	98.7073
GOTERM_BP_FAT	GO:0010863~positive regulation of phospholipase C activity	3	0.412088	0.235078	S1PR1, TGM2, ADRA1A	483	26	13588	3.24606	1	0.897139	98.9939
GOTERM_BP_FAT	GO:0010518~positive regulation of phospholipase activity	3	0.412088	0.235078	S1PR1, TGM2, ADRA1A	483	26	13588	3.24606	1	0.897139	98.9939
GOTERM_BP_FAT	GO:0007202~activation of phospholipase C activity	3	0.412088	0.235078	S1PR1, TGM2, ADRA1A	483	26	13588	3.24606	1	0.897139	98.9939
GOTERM_BP_FAT	GO:0042391~regulation of membrane potential	7	0.961538	0.247387	EGR2, SLC1A6, DRD4, ADRA1A, CACNG2, CACNB4, PMP22	483	119	13588	1.65485	1	0.905691	99.2384
GOTERM_BP_FAT	GO:0055074~calcium ion homeostasis	6	0.824176	0.247654	S1PR1, TGM2, ADRA1A, STC1, CACNB4, CCL28	483	95	13588	1.77679	1	0.905029	99.243
GOTERM_BP_FAT	GO:0050801~ion homeostasis	14	1.92308	0.248305	EGR2, DRD4, CACNB4, CACNG2, ATP12A, CCL28, TMPRSS3, CKB, S1PR1, SLC1A6, TGM2, ADRA1A, STC1, PMP22, GM12892	483	293	13588	1.34422	1	0.904771	99.2542
GOTERM_BP_FAT	GO:0060193~positive regulation of lipase activity	3	0.412088	0.248352	S1PR1, TGM2, ADRA1A	483	27	13588	3.12583	1	0.903882	99.255
GOTERM_BP_FAT	GO:0055082~cellular chemical homeostasis	13	1.78571	0.250141	EGR2, DRD4, CACNB4, CACNG2, CCL28, TMPRSS3, CKB, S1PR1, SLC1A6, TGM2, ADRA1A, STC1, PMP22, GM12892	483	268	13588	1.36464	1	0.904815	99.2848
GOTERM_BP_FAT	GO:0010517~regulation of phospholipase activity	3	0.412088	0.261648	S1PR1, TGM2, ADRA1A	483	28	13588	3.0142	1	0.911779	99.4515
GOTERM_BP_FAT	GO:0060191~regulation of lipase activity	3	0.412088	0.314714	S1PR1, TGM2, ADRA1A	483	32	13588	2.63742	1	0.939675	99.8475
GOTERM_BP_FAT	GO:0042592~homeostatic process	24	3.2967	0.325021	XDH, LOC100044321, DRD4, ACP5, COL2A1, FOXO3, CACNB4, ATP12A, CCL28, CKB, S1PR1, SLC1A6, TGM2, GM12892, IL6, EGR2, IL2RA, CACNG2, WRN, TMPRSS3, ID2, PDGFRB, ADRA1A, HEPH, STC1, PMP22	483	584	13588	1.15613	1	0.943104	99.8824
GOTERM_BP_FAT	GO:0048015~phosphoinositide-mediated signaling	3	0.412088	0.417462	S1PR1, TGM2, ADRA1A	483	40	13588	2.10994	1	0.968749	99.9906
GOTERM_BP_FAT	GO:0048878~chemical homeostasis	15	2.06044	0.433356	EGR2, DRD4, FOXO3, CACNB4, CACNG2, ATP12A, CCL28, TMPRSS3, CKB, S1PR1, SLC1A6, TGM2, ADRA1A, STC1, PMP22, GM12892	483	365	13588	1.15613	1	0.971615	99.9942
GOTERM_BP_FAT	GO:0019725~cellular homeostasis	14	1.92308	0.442938	IL6, EGR2, S1PR1, SLC1A6, DRD4, TGM2, ADRA1A, STC1, CACNG2, CACNB4, PMP22, CCL28, GM12892, TMPRSS3, CKB	483	343	13588	1.14827	1	0.97237	99.9956
GOTERM_BP_FAT	GO:0030003~cellular cation homeostasis	7	0.961538	0.454022	S1PR1, TGM2, ADRA1A, STC1, CACNB4, CCL28, TMPRSS3	483	152	13588	1.29558	1	0.974144	99.9969
GOTERM_BP_FAT	GO:0055080~cation homeostasis	8	1.0989	0.479742	S1PR1, TGM2, ADRA1A, STC1, CACNB4, ATP12A, CCL28, TMPRSS3	483	184	13588	1.22315	1	0.97852	99.9987
GOTERM_BP_FAT	GO:0030005~cellular di-, tri-valent inorganic cation homeostasis	6	0.824176	0.518372	S1PR1, TGM2, ADRA1A, STC1, CACNB4, CCL28	483	134	13588	1.25966	1	0.983976	99.9996
GOTERM_BP_FAT	GO:0051345~positive regulation of hydrolase activity	4	0.549451	0.552105	ARHGAP6, S1PR1, TGM2, ADRA1A	483	81	13588	1.38926	1	0.987485	99.9999
GOTERM_BP_FAT	GO:0055066~di-, tri-valent inorganic cation homeostasis	6	0.824176	0.594996	S1PR1, TGM2, ADRA1A, STC1, CACNB4, CCL28	483	146	13588	1.15613	1	0.991091	100
GOTERM_BP_FAT	GO:0051336~regulation of hydrolase activity	6	0.824176	0.829555	ARHGAP6, S1PR1, TGM2, ADRA1A, NR4A1, DGKI	483	196	13588	0.861199	1	0.999573	100
Annotation Cluster 65	Enrichment Score: 0.5291890428162683
Category	Term	Count	%	PValue	Genes	List Total	Pop Hits	Pop Total	Fold Enrichment	Bonferroni	Benjamini	FDR
GOTERM_BP_FAT	GO:0016202~regulation of striated muscle tissue development	5	0.686813	0.0606771	RBP4, TBX3, FGF9, TBX5, IGFBP3	483	42	13588	3.34911	1	0.635875	65.845
GOTERM_BP_FAT	GO:0048634~regulation of muscle development	5	0.686813	0.0651098	RBP4, TBX3, FGF9, TBX5, IGFBP3	483	43	13588	3.27122	1	0.64501	68.5082
GOTERM_BP_FAT	GO:0030323~respiratory tube development	6	0.824176	0.372787	RBP4, FGF9, TBX5, MGP, LOC100048740, PCSK5, ADAMTS2	483	113	13588	1.49376	1	0.957416	99.9666
GOTERM_BP_FAT	GO:0035108~limb morphogenesis	6	0.824176	0.386956	TBX3, FGF9, TBX5, COL2A1, GAS1, PCSK5	483	115	13588	1.46778	1	0.961418	99.9775
GOTERM_BP_FAT	GO:0035107~appendage morphogenesis	6	0.824176	0.386956	TBX3, FGF9, TBX5, COL2A1, GAS1, PCSK5	483	115	13588	1.46778	1	0.961418	99.9775
GOTERM_BP_FAT	GO:0060173~limb development	6	0.824176	0.415221	TBX3, FGF9, TBX5, COL2A1, GAS1, PCSK5	483	119	13588	1.41845	1	0.968684	99.99
GOTERM_BP_FAT	GO:0048736~appendage development	6	0.824176	0.415221	TBX3, FGF9, TBX5, COL2A1, GAS1, PCSK5	483	119	13588	1.41845	1	0.968684	99.99
GOTERM_BP_FAT	GO:0035113~embryonic appendage morphogenesis	4	0.549451	0.673973	TBX3, FGF9, TBX5, GAS1	483	97	13588	1.1601	1	0.995927	100
GOTERM_BP_FAT	GO:0030326~embryonic limb morphogenesis	4	0.549451	0.673973	TBX3, FGF9, TBX5, GAS1	483	97	13588	1.1601	1	0.995927	100
Annotation Cluster 66	Enrichment Score: 0.4750356647597795
Category	Term	Count	%	PValue	Genes	List Total	Pop Hits	Pop Total	Fold Enrichment	Bonferroni	Benjamini	FDR
GOTERM_BP_FAT	GO:0042325~regulation of phosphorylation	16	2.1978	0.0951226	EGFR, IL6, TNXB, TNFRSF14, HGF, KITL, GM6148, IRAK3, 4933415F23RIK, EREG, SH2D1B1, PRKAR1B, TDGF1, PDGFRB, RELN, IGFBP3, LOC100047300, FGD4	483	290	13588	1.55214	1	0.716806	82.0113
GOTERM_BP_FAT	GO:0019220~regulation of phosphate metabolic process	16	2.1978	0.119989	EGFR, IL6, TNXB, TNFRSF14, HGF, KITL, GM6148, IRAK3, 4933415F23RIK, EREG, SH2D1B1, PRKAR1B, TDGF1, PDGFRB, RELN, IGFBP3, LOC100047300, FGD4	483	301	13588	1.49542	1	0.75875	88.8491
GOTERM_BP_FAT	GO:0051174~regulation of phosphorus metabolic process	16	2.1978	0.119989	EGFR, IL6, TNXB, TNFRSF14, HGF, KITL, GM6148, IRAK3, 4933415F23RIK, EREG, SH2D1B1, PRKAR1B, TDGF1, PDGFRB, RELN, IGFBP3, LOC100047300, FGD4	483	301	13588	1.49542	1	0.75875	88.8491
GOTERM_BP_FAT	GO:0043405~regulation of MAP kinase activity	6	0.824176	0.177664	GM6148, IRAK3, TNXB, TDGF1, HGF, KITL, LOC100047300, FGD4	483	84	13588	2.00946	1	0.844425	96.5159
GOTERM_BP_FAT	GO:0044093~positive regulation of molecular function	15	2.06044	0.204615	ADCY2, HGF, LOC100046825, KITL, GM6148, GNAL, IRAK3, ARHGAP6, S1PR1, EREG, HIPK1, TDGF1, TGM2, TAAR1, ADRA1A, RELN, LOC100047300, FGD4	483	306	13588	1.37904	1	0.871125	98.0334
GOTERM_BP_FAT	GO:0043085~positive regulation of catalytic activity	13	1.78571	0.223824	ADCY2, HGF, KITL, GM6148, GNAL, ARHGAP6, S1PR1, EREG, TDGF1, TGM2, ADRA1A, TAAR1, RELN, LOC100047300, FGD4	483	261	13588	1.40124	1	0.888951	98.7073
GOTERM_BP_FAT	GO:0043406~positive regulation of MAP kinase activity	4	0.549451	0.348908	GM6148, TDGF1, HGF, KITL, LOC100047300, FGD4	483	59	13588	1.90729	1	0.949487	99.9366
GOTERM_BP_FAT	GO:0045860~positive regulation of protein kinase activity	6	0.824176	0.450243	GM6148, EREG, TDGF1, RELN, HGF, KITL, LOC100047300, FGD4	483	124	13588	1.36125	1	0.974227	99.9965
GOTERM_BP_FAT	GO:0045859~regulation of protein kinase activity	8	1.0989	0.491131	GM6148, IRAK3, TNXB, EREG, TDGF1, RELN, HGF, KITL, LOC100047300, FGD4	483	186	13588	1.21	1	0.980463	99.9991
GOTERM_BP_FAT	GO:0033674~positive regulation of kinase activity	6	0.824176	0.491501	GM6148, EREG, TDGF1, RELN, HGF, KITL, LOC100047300, FGD4	483	130	13588	1.29842	1	0.980319	99.9991
GOTERM_BP_FAT	GO:0043549~regulation of kinase activity	8	1.0989	0.524819	GM6148, IRAK3, TNXB, EREG, TDGF1, RELN, HGF, KITL, LOC100047300, FGD4	483	192	13588	1.17219	1	0.984609	99.9997
GOTERM_BP_FAT	GO:0051347~positive regulation of transferase activity	6	0.824176	0.524997	GM6148, EREG, TDGF1, RELN, HGF, KITL, LOC100047300, FGD4	483	135	13588	1.25033	1	0.984458	99.9997
GOTERM_BP_FAT	GO:0000187~activation of MAPK activity	3	0.412088	0.533894	GM6148, TDGF1, HGF, LOC100047300, FGD4	483	50	13588	1.68795	1	0.985156	99.9998
GOTERM_BP_FAT	GO:0051338~regulation of transferase activity	8	1.0989	0.563014	GM6148, IRAK3, TNXB, EREG, TDGF1, RELN, HGF, KITL, LOC100047300, FGD4	483	199	13588	1.13095	1	0.988505	99.9999
GOTERM_BP_FAT	GO:0000165~MAPKKK cascade	4	0.549451	0.774748	GM6148, TDGF1, FGF13, HGF, LOC100047300, FGD4	483	114	13588	0.987105	1	0.998897	100
GOTERM_BP_FAT	GO:0007243~protein kinase cascade	6	0.824176	0.9252	GM6148, TDGF1, NOTCH4, FGF13, HGF, SIK1, LOC100047300, FGD4	483	236	13588	0.715233	1	0.999977	100
Annotation Cluster 67	Enrichment Score: 0.4713602459910023
Category	Term	Count	%	PValue	Genes	List Total	Pop Hits	Pop Total	Fold Enrichment	Bonferroni	Benjamini	FDR
GOTERM_BP_FAT	GO:0009123~nucleoside monophosphate metabolic process	6	0.824176	0.057616	ADCY2, GUCY1A3, GUCY1B3, CACNB4, DPYD, AMPD3	483	59	13588	2.86093	1	0.625399	63.8837
GOTERM_BP_FAT	GO:0009124~nucleoside monophosphate biosynthetic process	5	0.686813	0.0744661	ADCY2, GUCY1A3, GUCY1B3, DPYD, AMPD3	483	45	13588	3.12583	1	0.673841	73.501
GOTERM_BP_FAT	GO:0009187~cyclic nucleotide metabolic process	4	0.549451	0.134369	ADCY2, GUCY1A3, GUCY1B3, CACNB4	483	36	13588	3.12583	1	0.782927	91.5954
GOTERM_MF_FAT	GO:0009975~cyclase activity	3	0.412088	0.225169	ADCY2, GUCY1A3, GUCY1B3	497	24	13288	3.34205	1	0.889182	97.6797
GOTERM_MF_FAT	GO:0016849~phosphorus-oxygen lyase activity	3	0.412088	0.225169	ADCY2, GUCY1A3, GUCY1B3	497	24	13288	3.34205	1	0.889182	97.6797
GOTERM_BP_FAT	GO:0009190~cyclic nucleotide biosynthetic process	3	0.412088	0.235078	ADCY2, GUCY1A3, GUCY1B3	483	26	13588	3.24606	1	0.897139	98.9939
GOTERM_BP_FAT	GO:0006163~purine nucleotide metabolic process	8	1.0989	0.34044	ADCY2, GUCY1A3, GUCY1B3, CACNB4, ATP12A, ENTPD2, AMPD3, ATP8B4	483	160	13588	1.40663	1	0.946424	99.9209
GOTERM_BP_FAT	GO:0009165~nucleotide biosynthetic process	8	1.0989	0.421964	ADCY2, GUCY1A3, GUCY1B3, QPRT, DPYD, ATP12A, AMPD3, ATP8B4	483	174	13588	1.29345	1	0.969582	99.9918
GOTERM_BP_FAT	GO:0034404~nucleobase, nucleoside and nucleotide biosynthetic process	8	1.0989	0.450995	ADCY2, GUCY1A3, GUCY1B3, QPRT, DPYD, ATP12A, AMPD3, ATP8B4	483	179	13588	1.25732	1	0.97415	99.9966
GOTERM_BP_FAT	GO:0034654~nucleobase, nucleoside, nucleotide and nucleic acid biosynthetic process	8	1.0989	0.450995	ADCY2, GUCY1A3, GUCY1B3, QPRT, DPYD, ATP12A, AMPD3, ATP8B4	483	179	13588	1.25732	1	0.97415	99.9966
GOTERM_BP_FAT	GO:0006164~purine nucleotide biosynthetic process	6	0.824176	0.538127	ADCY2, GUCY1A3, GUCY1B3, ATP12A, AMPD3, ATP8B4	483	137	13588	1.23208	1	0.985715	99.9998
GOTERM_BP_FAT	GO:0009259~ribonucleotide metabolic process	5	0.686813	0.652058	DPYD, ATP12A, ENTPD2, AMPD3, ATP8B4	483	125	13588	1.1253	1	0.995023	100
GOTERM_BP_FAT	GO:0044271~nitrogen compound biosynthetic process	10	1.37363	0.749106	ADCY2, SLC1A3, PCBD1, GUCY1A3, GUCY1B3, QPRT, DPYD, ATP12A, AMPD3, ATP8B4	483	302	13588	0.93154	1	0.998422	100
GOTERM_BP_FAT	GO:0009260~ribonucleotide biosynthetic process	4	0.549451	0.75905	DPYD, ATP12A, AMPD3, ATP8B4	483	111	13588	1.01378	1	0.998631	100
GOTERM_BP_FAT	GO:0009150~purine ribonucleotide metabolic process	4	0.549451	0.799041	ATP12A, ENTPD2, AMPD3, ATP8B4	483	119	13588	0.94563	1	0.999251	100
GOTERM_BP_FAT	GO:0009152~purine ribonucleotide biosynthetic process	3	0.412088	0.897416	ATP12A, AMPD3, ATP8B4	483	107	13588	0.788762	1	0.999928	100
Annotation Cluster 68	Enrichment Score: 0.45859867997537385
Category	Term	Count	%	PValue	Genes	List Total	Pop Hits	Pop Total	Fold Enrichment	Bonferroni	Benjamini	FDR
GOTERM_BP_FAT	GO:0048732~gland development	12	1.64835	0.0922808	EGFR, XDH, IL6, CEBPB, TBX3, TNC, SOX2, HOXA3, SFRP1, SIX1, TGM2, LOC100048526, NEURL1A	483	197	13588	1.71366	1	0.712349	81.0167
GOTERM_BP_FAT	GO:0022612~gland morphogenesis	6	0.824176	0.177664	EGFR, IL6, TBX3, SFRP1, TNC, TGM2	483	84	13588	2.00946	1	0.844425	96.5159
GOTERM_BP_FAT	GO:0002009~morphogenesis of an epithelium	7	0.961538	0.580379	EGFR, TBX3, SFRP1, TNC, TBX5, SIX1, FOXD1	483	173	13588	1.13831	1	0.989788	100
GOTERM_BP_FAT	GO:0060429~epithelium development	10	1.37363	0.627461	EGFR, BARX1, S1PR1, CEBPB, TBX3, SFRP1, TNC, TBX5, SIX1, FOXD1	483	271	13588	1.0381	1	0.993506	100
GOTERM_BP_FAT	GO:0048729~tissue morphogenesis	7	0.961538	0.853093	EGFR, TBX3, SFRP1, TNC, TBX5, SIX1, FOXD1	483	238	13588	0.827427	1	0.999742	100
Annotation Cluster 69	Enrichment Score: 0.4550127018441009
Category	Term	Count	%	PValue	Genes	List Total	Pop Hits	Pop Total	Fold Enrichment	Bonferroni	Benjamini	FDR
GOTERM_BP_FAT	GO:0006357~regulation of transcription from RNA polymerase II promoter	32	4.3956	0.0317744	ABLIM1, HNF1B, SOX2, NFKB1, ZEB1, FOXO3, PRDM16, ZBTB38, GM6148, S1PR1, PAX9, HAND2, HOXA7, TDGF1, BHLHE41, FOXD1, LOC100047300, TXNIP, IL6, EGR2, GSC, CEBPB, TBX5, LMCD1, NR4A1, HES7, LOC100046825, PKNOX2, CSRNP3, HIPK1, ID2, MEOX1, SIX1, HEYL, NFIA	483	616	13588	1.46143	1	0.53088	42.5445
GOTERM_BP_FAT	GO:0010605~negative regulation of macromolecule metabolic process	22	3.02198	0.26051	TXNIP, IL6, GSC, TBX3, SOX2, LMCD1, NFKB1, SERPING1, HES7, LOC100046825, ZEB1, PRDM16, IRAK3, ID2, EREG, SH2D1B1, HIPK1, HOXA7, MAP3K10, PIWIL4, BHLHE41, IGFBP3, TDRD1	483	506	13588	1.22315	1	0.912435	99.4368
GOTERM_MF_FAT	GO:0016564~transcription repressor activity	11	1.51099	0.266533	TBX3, BHLHE22, HIPK1, NFKBIE, HOXA7, LMCD1, MAP3K10, HES7, NFKB1, LOC100046825, BHLHE41, PRDM16	497	211	13288	1.39384	1	0.911677	98.9671
GOTERM_BP_FAT	GO:0000122~negative regulation of transcription from RNA polymerase II promoter	11	1.51099	0.312434	TXNIP, GSC, ID2, HIPK1, SOX2, HOXA7, LMCD1, HES7, ZEB1, LOC100046825, BHLHE41, PRDM16	483	231	13588	1.33964	1	0.938817	99.8386
GOTERM_BP_FAT	GO:0010629~negative regulation of gene expression	17	2.33516	0.393115	TXNIP, GSC, TBX3, SOX2, LMCD1, NFKB1, HES7, LOC100046825, ZEB1, PRDM16, ID2, EREG, HIPK1, HOXA7, MAP3K10, PIWIL4, BHLHE41, TDRD1	483	410	13588	1.16647	1	0.96229	99.981
GOTERM_BP_FAT	GO:0045892~negative regulation of transcription, DNA-dependent	13	1.78571	0.420963	TXNIP, GSC, TBX3, SOX2, LMCD1, NFKB1, HES7, LOC100046825, ZEB1, PRDM16, ID2, HIPK1, HOXA7, BHLHE41	483	308	13588	1.18741	1	0.96959	99.9915
GOTERM_BP_FAT	GO:0051253~negative regulation of RNA metabolic process	13	1.78571	0.431942	TXNIP, GSC, TBX3, SOX2, LMCD1, NFKB1, HES7, LOC100046825, ZEB1, PRDM16, ID2, HIPK1, HOXA7, BHLHE41	483	310	13588	1.17975	1	0.971493	99.9939
GOTERM_BP_FAT	GO:0016481~negative regulation of transcription	15	2.06044	0.464803	TXNIP, GSC, TBX3, SOX2, LMCD1, HES7, NFKB1, LOC100046825, ZEB1, PRDM16, ID2, EREG, HIPK1, HOXA7, MAP3K10, BHLHE41	483	372	13588	1.13438	1	0.976004	99.9978
GOTERM_BP_FAT	GO:0010558~negative regulation of macromolecule biosynthetic process	16	2.1978	0.526267	TXNIP, IL6, GSC, TBX3, SOX2, LMCD1, NFKB1, HES7, LOC100046825, ZEB1, PRDM16, ID2, EREG, HIPK1, HOXA7, MAP3K10, BHLHE41	483	418	13588	1.07684	1	0.984506	99.9997
GOTERM_BP_FAT	GO:0045934~negative regulation of nucleobase, nucleoside, nucleotide and nucleic acid metabolic process	15	2.06044	0.548013	TXNIP, GSC, TBX3, SOX2, LMCD1, HES7, NFKB1, LOC100046825, ZEB1, PRDM16, ID2, EREG, HIPK1, HOXA7, MAP3K10, BHLHE41	483	397	13588	1.06294	1	0.987006	99.9999
GOTERM_BP_FAT	GO:0051172~negative regulation of nitrogen compound metabolic process	15	2.06044	0.563344	TXNIP, GSC, TBX3, SOX2, LMCD1, HES7, NFKB1, LOC100046825, ZEB1, PRDM16, ID2, EREG, HIPK1, HOXA7, MAP3K10, BHLHE41	483	401	13588	1.05234	1	0.988411	99.9999
GOTERM_BP_FAT	GO:0031327~negative regulation of cellular biosynthetic process	16	2.1978	0.564337	TXNIP, IL6, GSC, TBX3, SOX2, LMCD1, NFKB1, HES7, LOC100046825, ZEB1, PRDM16, ID2, EREG, HIPK1, HOXA7, MAP3K10, BHLHE41	483	430	13588	1.04679	1	0.988412	99.9999
GOTERM_BP_FAT	GO:0009890~negative regulation of biosynthetic process	16	2.1978	0.578971	TXNIP, IL6, GSC, TBX3, SOX2, LMCD1, NFKB1, HES7, LOC100046825, ZEB1, PRDM16, ID2, EREG, HIPK1, HOXA7, MAP3K10, BHLHE41	483	434	13588	1.03714	1	0.989858	100
Annotation Cluster 70	Enrichment Score: 0.421589899058429
Category	Term	Count	%	PValue	Genes	List Total	Pop Hits	Pop Total	Fold Enrichment	Bonferroni	Benjamini	FDR
GOTERM_MF_FAT	GO:0005262~calcium channel activity	5	0.686813	0.248406	TMEM37, CACNG2, CACNB4, GRIN3A, ITPR2	497	68	13288	1.96591	1	0.902461	98.5193
GOTERM_BP_FAT	GO:0006816~calcium ion transport	6	0.824176	0.429283	TMEM37, CACNG2, CACNB4, GRIN3A, CAMK2A, ITPR2	483	121	13588	1.395	1	0.971302	99.9934
GOTERM_BP_FAT	GO:0015674~di-, tri-valent inorganic cation transport	7	0.961538	0.509711	TMEM37, HEPH, CACNG2, CACNB4, GRIN3A, CAMK2A, ITPR2	483	161	13588	1.22315	1	0.983088	99.9995
Annotation Cluster 71	Enrichment Score: 0.41617264697906226
Category	Term	Count	%	PValue	Genes	List Total	Pop Hits	Pop Total	Fold Enrichment	Bonferroni	Benjamini	FDR
GOTERM_BP_FAT	GO:0048168~regulation of neuronal synaptic plasticity	3	0.412088	0.248352	EGR2, RIMS1, CAMK2A	483	27	13588	3.12583	1	0.903882	99.255
GOTERM_BP_FAT	GO:0050804~regulation of synaptic transmission	6	0.824176	0.281565	EGR2, SLC1A3, ADRA1A, PARK2, RIMS1, CAMK2A	483	100	13588	1.68795	1	0.921401	99.657
GOTERM_BP_FAT	GO:0051969~regulation of transmission of nerve impulse	6	0.824176	0.330358	EGR2, SLC1A3, ADRA1A, PARK2, RIMS1, CAMK2A	483	107	13588	1.57752	1	0.94455	99.8974
GOTERM_BP_FAT	GO:0031644~regulation of neurological system process	6	0.824176	0.372787	EGR2, SLC1A3, ADRA1A, PARK2, RIMS1, CAMK2A	483	113	13588	1.49376	1	0.957416	99.9666
GOTERM_BP_FAT	GO:0048167~regulation of synaptic plasticity	3	0.412088	0.511897	EGR2, RIMS1, CAMK2A	483	48	13588	1.75828	1	0.983119	99.9995
GOTERM_BP_FAT	GO:0044057~regulation of system process	7	0.961538	0.722255	EGR2, SLC1A3, ADRA1A, GUCY1A3, PARK2, RIMS1, CAMK2A	483	201	13588	0.979739	1	0.997707	100
Annotation Cluster 72	Enrichment Score: 0.39756442030648725
Category	Term	Count	%	PValue	Genes	List Total	Pop Hits	Pop Total	Fold Enrichment	Bonferroni	Benjamini	FDR
GOTERM_MF_FAT	GO:0042626~ATPase activity, coupled to transmembrane movement of substances	6	0.824176	0.295806	ABCC9, ABCB1A, ABCA8B, ATP6V1G2, ATP12A, ATP8B4	497	97	13288	1.6538	1	0.928736	99.4336
GOTERM_MF_FAT	GO:0043492~ATPase activity, coupled to movement of substances	6	0.824176	0.295806	ABCC9, ABCB1A, ABCA8B, ATP6V1G2, ATP12A, ATP8B4	497	97	13288	1.6538	1	0.928736	99.4336
GOTERM_MF_FAT	GO:0016820~hydrolase activity, acting on acid anhydrides, catalyzing transmembrane movement of substances	6	0.824176	0.295806	ABCC9, ABCB1A, ABCA8B, ATP6V1G2, ATP12A, ATP8B4	497	97	13288	1.6538	1	0.928736	99.4336
GOTERM_MF_FAT	GO:0042623~ATPase activity, coupled	11	1.51099	0.324662	ABCC9, ABCB1A, ABCA8B, LOC100044321, DDX25, ATP6V1G2, MYH14, WRN, ATP12A, DDX4, LONRF2, ATP8B4	497	223	13288	1.31884	1	0.944061	99.6945
GOTERM_MF_FAT	GO:0015405~P-P-bond-hydrolysis-driven transmembrane transporter activity	6	0.824176	0.369905	ABCC9, ABCB1A, ABCA8B, ATP6V1G2, ATP12A, ATP8B4	497	107	13288	1.49924	1	0.960568	99.8902
GOTERM_MF_FAT	GO:0015399~primary active transmembrane transporter activity	6	0.824176	0.377367	ABCC9, ABCB1A, ABCA8B, ATP6V1G2, ATP12A, ATP8B4	497	108	13288	1.48536	1	0.962297	99.9079
GOTERM_MF_FAT	GO:0016887~ATPase activity	12	1.64835	0.484043	ABCA9, LOC100044321, ABCA8B, ATP6V1G2, WRN, ATP12A, DDX4, ABCC9, ABCB1A, DDX25, MYH14, LONRF2, ATP8B4	497	281	13288	1.14177	1	0.980499	99.9942
GOTERM_MF_FAT	GO:0015662~ATPase activity, coupled to transmembrane movement of ions, phosphorylative mechanism	3	0.412088	0.633478	ATP6V1G2, ATP12A, ATP8B4	497	57	13288	1.40718	1	0.994445	100
GOTERM_MF_FAT	GO:0042625~ATPase activity, coupled to transmembrane movement of ions	3	0.412088	0.734509	ATP6V1G2, ATP12A, ATP8B4	497	69	13288	1.16245	1	0.998094	100
Annotation Cluster 73	Enrichment Score: 0.39636166769603376
Category	Term	Count	%	PValue	Genes	List Total	Pop Hits	Pop Total	Fold Enrichment	Bonferroni	Benjamini	FDR
GOTERM_CC_FAT	GO:0030425~dendrite	7	0.961538	0.238666	ADCY2, SLC12A5, ABI2, RELN, PARK2, ESPN, SYNPO	475	110	12504	1.67518	1	0.905106	97.3093
GOTERM_CC_FAT	GO:0043005~neuron projection	12	1.64835	0.3261	ADCY2, GABRB3, CXCR4, SLC12A5, NFASC, ABI2, RELN, ROBO2, MYH14, PARK2, ESPN, SYNPO	475	245	12504	1.28935	1	0.931309	99.4661
GOTERM_CC_FAT	GO:0042995~cell projection	19	2.60989	0.83133	RPGR, ADCY2, GABRB3, SLC12A5, NFASC, ABI2, TTLL6, PARK2, SPAG16, ESPN, SLC1A3, SRPX, CXCR4, SVIL, PDC, RELN, ROBO2, MYH14, FGD4, SYNPO	475	575	12504	0.869843	1	0.997615	100
Annotation Cluster 74	Enrichment Score: 0.37123303436918204
Category	Term	Count	%	PValue	Genes	List Total	Pop Hits	Pop Total	Fold Enrichment	Bonferroni	Benjamini	FDR
GOTERM_CC_FAT	GO:0045095~keratin filament	5	0.686813	0.224029	KRT81, KRT7, KRT86, LOC100044179, 5430421N21RIK, KRT83	475	64	12504	2.05658	1	0.917311	96.5365
GOTERM_CC_FAT	GO:0005882~intermediate filament	7	0.961538	0.41872	KRT81, KRT7, KRTAP17-1, KRT86, LOC100044179, KRT23, 5430421N21RIK, KRT83	475	137	12504	1.34503	1	0.960094	99.9248
GOTERM_CC_FAT	GO:0045111~intermediate filament cytoskeleton	7	0.961538	0.439051	KRT81, KRT7, KRTAP17-1, KRT86, LOC100044179, KRT23, 5430421N21RIK, KRT83	475	140	12504	1.31621	1	0.962944	99.9531
GOTERM_MF_FAT	GO:0005198~structural molecule activity	15	2.06044	0.794923	GM7600, LOC100044346, GM3649, PDLIM3, GM10119, LOC100048640, COL2A1, LOC100044516, LOC547024, LOC100044591, KRT23, TMEM178, GM10213, KRT81, GM10214, LOC100045037, RPS3A, GM10237, KRT7, GM10296, MYOM1, LOC100045135, GM12778, LOC100044179, KRT86, 5430421N21RIK, KRT83, RPL35A, MRPL3, GM9058, GM11810, LOC100048620, GM15434, GM10029, LOC100046034, GM13911, MYH11, GM8960, GM10247, COL24A1, GM3167, GM13…	497	450	13288	0.891214	1	0.99912	100
Annotation Cluster 75	Enrichment Score: 0.3527792345148077
Category	Term	Count	%	PValue	Genes	List Total	Pop Hits	Pop Total	Fold Enrichment	Bonferroni	Benjamini	FDR
GOTERM_CC_FAT	GO:0005774~vacuolar membrane	3	0.412088	0.287229	SBF2, ATP6V1G2, CD1D1, CD1D2	475	28	12504	2.82045	1	0.921092	98.8771
GOTERM_CC_FAT	GO:0044437~vacuolar part	3	0.412088	0.384987	SBF2, ATP6V1G2, CD1D1, CD1D2	475	35	12504	2.25636	1	0.950796	99.8412
GOTERM_CC_FAT	GO:0005773~vacuole	7	0.961538	0.790656	SBF2, HPSE, IL4I1, ACP5, ATP6V1G2, CD1D1, ACPP, CD1D2	475	204	12504	0.903282	1	0.995639	100
Annotation Cluster 76	Enrichment Score: 0.3435419764785656
Category	Term	Count	%	PValue	Genes	List Total	Pop Hits	Pop Total	Fold Enrichment	Bonferroni	Benjamini	FDR
GOTERM_CC_FAT	GO:0005911~cell-cell junction	10	1.37363	0.210717	BC021767, PGM5, NRAP, ABCB1A, CGN, ABI2, PARD3B, CDSN, TMEM178, DPP4, SYNPO	475	173	12504	1.52163	1	0.917732	95.6603
GOTERM_CC_FAT	GO:0043296~apical junction complex	5	0.686813	0.536293	BC021767, CGN, PARD3B, CDSN, TMEM178, SYNPO	475	101	12504	1.30318	1	0.981356	99.9962
GOTERM_CC_FAT	GO:0016327~apicolateral plasma membrane	5	0.686813	0.551886	BC021767, CGN, PARD3B, CDSN, TMEM178, SYNPO	475	103	12504	1.27787	1	0.98318	99.9976
GOTERM_CC_FAT	GO:0005923~tight junction	4	0.549451	0.554204	BC021767, CGN, PARD3B, TMEM178, SYNPO	475	76	12504	1.38548	1	0.982393	99.9978
GOTERM_CC_FAT	GO:0070160~occluding junction	4	0.549451	0.554204	BC021767, CGN, PARD3B, TMEM178, SYNPO	475	76	12504	1.38548	1	0.982393	99.9978
Annotation Cluster 77	Enrichment Score: 0.3352614221770031
Category	Term	Count	%	PValue	Genes	List Total	Pop Hits	Pop Total	Fold Enrichment	Bonferroni	Benjamini	FDR
GOTERM_BP_FAT	GO:0018904~organic ether metabolic process	4	0.549451	0.241861	CYP1B1, TNXB, GPAT2, PPAP2A	483	48	13588	2.34438	1	0.902693	99.1365
GOTERM_BP_FAT	GO:0006639~acylglycerol metabolic process	3	0.412088	0.454019	TNXB, GPAT2, PPAP2A	483	43	13588	1.96273	1	0.974432	99.9969
GOTERM_BP_FAT	GO:0006662~glycerol ether metabolic process	3	0.412088	0.47765	TNXB, GPAT2, PPAP2A	483	45	13588	1.8755	1	0.978257	99.9986
GOTERM_BP_FAT	GO:0006638~neutral lipid metabolic process	3	0.412088	0.47765	TNXB, GPAT2, PPAP2A	483	45	13588	1.8755	1	0.978257	99.9986
GOTERM_BP_FAT	GO:0046486~glycerolipid metabolic process	4	0.549451	0.841073	TNXB, GPAT2, IP6K1, PPAP2A	483	129	13588	0.872326	1	0.999663	100
Annotation Cluster 78	Enrichment Score: 0.3299146677510975
Category	Term	Count	%	PValue	Genes	List Total	Pop Hits	Pop Total	Fold Enrichment	Bonferroni	Benjamini	FDR
GOTERM_CC_FAT	GO:0005792~microsome	10	1.37363	0.22481	FMO5, LOC100046051, CYP1B1, PON1, UGT2B5, DHRS9, SRD5A1, CYP2B10, KCNJ11, ACSL6, ITPR2	475	176	12504	1.49569	1	0.911003	96.5824
GOTERM_CC_FAT	GO:0042598~vesicular fraction	10	1.37363	0.254004	FMO5, LOC100046051, CYP1B1, PON1, UGT2B5, DHRS9, SRD5A1, CYP2B10, KCNJ11, ACSL6, ITPR2	475	182	12504	1.44639	1	0.908016	97.9456
GOTERM_CC_FAT	GO:0000267~cell fraction	22	3.02198	0.668359	RECK, SELP, CYP1B1, DHRS9, ANPEP, FOXO3, LOC631094, NRXN1, CYP2B10, KCNJ11, PCDHGA1, ITPR2, CSGALNACT1, FMO5, LOC100046051, SLC17A6, GPX3, PON1, UGT2B5, HSPB2, ADRA1A, SRD5A1, PPAP2A, ACSL6	475	596	12504	0.971699	1	0.98809	100
GOTERM_CC_FAT	GO:0005624~membrane fraction	18	2.47253	0.742804	RECK, SELP, CYP1B1, DHRS9, FOXO3, NRXN1, LOC631094, CYP2B10, KCNJ11, PCDHGA1, ITPR2, FMO5, LOC100046051, SLC17A6, PON1, UGT2B5, ADRA1A, SRD5A1, PPAP2A, ACSL6	475	510	12504	0.92909	1	0.994259	100
GOTERM_CC_FAT	GO:0005626~insoluble fraction	18	2.47253	0.790471	RECK, SELP, CYP1B1, DHRS9, FOXO3, NRXN1, LOC631094, CYP2B10, KCNJ11, PCDHGA1, ITPR2, FMO5, LOC100046051, SLC17A6, PON1, UGT2B5, ADRA1A, SRD5A1, PPAP2A, ACSL6	475	528	12504	0.897416	1	0.995909	100
Annotation Cluster 79	Enrichment Score: 0.3298829155380208
Category	Term	Count	%	PValue	Genes	List Total	Pop Hits	Pop Total	Fold Enrichment	Bonferroni	Benjamini	FDR
GOTERM_MF_FAT	GO:0017016~Ras GTPase binding	4	0.549451	0.358508	RASIP1, DGKI, DAAM2, RIMS1	497	57	13288	1.87624	1	0.958522	99.8569
GOTERM_MF_FAT	GO:0031267~small GTPase binding	4	0.549451	0.379011	RASIP1, DGKI, DAAM2, RIMS1	497	59	13288	1.81264	1	0.961551	99.9114
GOTERM_MF_FAT	GO:0051020~GTPase binding	4	0.549451	0.409485	RASIP1, DGKI, DAAM2, RIMS1	497	62	13288	1.72493	1	0.969268	99.9578
GOTERM_MF_FAT	GO:0019899~enzyme binding	7	0.961538	0.861151	SBF2, UBE2K, ADAMTSL4, RASIP1, DGKI, DAAM2, RIMS1	497	229	13288	0.81727	1	0.999697	100
Annotation Cluster 80	Enrichment Score: 0.322817107839392
Category	Term	Count	%	PValue	Genes	List Total	Pop Hits	Pop Total	Fold Enrichment	Bonferroni	Benjamini	FDR
GOTERM_CC_FAT	GO:0030672~synaptic vesicle membrane	3	0.412088	0.160814	SLC17A6, SYN3, ATP6V1G2	475	19	12504	4.15645	1	0.875314	90.2168
GOTERM_CC_FAT	GO:0030665~clathrin coated vesicle membrane	3	0.412088	0.398527	SLC17A6, SYN3, ATP6V1G2	475	36	12504	2.19368	1	0.954164	99.8818
GOTERM_CC_FAT	GO:0030659~cytoplasmic vesicle membrane	5	0.686813	0.42068	SELP, SLC17A6, 4930579C15RIK, SYN3, ATP6V1G2	475	87	12504	1.51289	1	0.958211	99.9281
GOTERM_CC_FAT	GO:0008021~synaptic vesicle	4	0.549451	0.47916	SLC17A6, SYN3, ATP6V1G2, AMPH	475	68	12504	1.54848	1	0.971989	99.9825
GOTERM_CC_FAT	GO:0044433~cytoplasmic vesicle part	5	0.686813	0.487981	SELP, SLC17A6, 4930579C15RIK, SYN3, ATP6V1G2	475	95	12504	1.38548	1	0.972664	99.986
GOTERM_CC_FAT	GO:0012506~vesicle membrane	5	0.686813	0.504324	SELP, SLC17A6, 4930579C15RIK, SYN3, ATP6V1G2	475	97	12504	1.35692	1	0.975378	99.9909
GOTERM_CC_FAT	GO:0030662~coated vesicle membrane	3	0.412088	0.602276	SLC17A6, SYN3, ATP6V1G2	475	53	12504	1.49005	1	0.986535	99.9995
GOTERM_CC_FAT	GO:0030136~clathrin-coated vesicle	4	0.549451	0.760191	SLC17A6, SYN3, ATP6V1G2, AMPH	475	104	12504	1.01247	1	0.995274	100
GOTERM_CC_FAT	GO:0030135~coated vesicle	4	0.549451	0.854284	SLC17A6, SYN3, ATP6V1G2, AMPH	475	124	12504	0.849168	1	0.99831	100
Annotation Cluster 81	Enrichment Score: 0.3118097163297713
Category	Term	Count	%	PValue	Genes	List Total	Pop Hits	Pop Total	Fold Enrichment	Bonferroni	Benjamini	FDR
GOTERM_BP_FAT	GO:0050830~defense response to Gram-positive bacterium	3	0.412088	0.195595	LYZ2, PGLYRP2, LBP	483	23	13588	3.66946	1	0.862491	97.6134
GOTERM_BP_FAT	GO:0009617~response to bacterium	6	0.824176	0.658881	IRAK3, LYZ2, THBD, PGLYRP2, GM15753, LBP, SP110	483	157	13588	1.07513	1	0.995369	100
GOTERM_BP_FAT	GO:0042742~defense response to bacterium	3	0.412088	0.90034	LYZ2, PGLYRP2, LBP	483	108	13588	0.781458	1	0.999931	100
Annotation Cluster 82	Enrichment Score: 0.31149356161508923
Category	Term	Count	%	PValue	Genes	List Total	Pop Hits	Pop Total	Fold Enrichment	Bonferroni	Benjamini	FDR
GOTERM_BP_FAT	GO:0007584~response to nutrient	5	0.686813	0.283544	LY6G6F, ADH1, SOX2, MGP, CP	483	76	13588	1.85082	1	0.922279	99.6728
GOTERM_BP_FAT	GO:0031667~response to nutrient levels	5	0.686813	0.586475	LY6G6F, ADH1, SOX2, MGP, CP	483	115	13588	1.22315	1	0.990428	100
GOTERM_BP_FAT	GO:0009991~response to extracellular stimulus	5	0.686813	0.699277	LY6G6F, ADH1, SOX2, MGP, CP	483	133	13588	1.05761	1	0.996838	100
Annotation Cluster 83	Enrichment Score: 0.30995186314790263
Category	Term	Count	%	PValue	Genes	List Total	Pop Hits	Pop Total	Fold Enrichment	Bonferroni	Benjamini	FDR
GOTERM_MF_FAT	GO:0016564~transcription repressor activity	11	1.51099	0.266533	TBX3, BHLHE22, HIPK1, NFKBIE, HOXA7, LMCD1, MAP3K10, HES7, NFKB1, LOC100046825, BHLHE41, PRDM16	497	211	13288	1.39384	1	0.911677	98.9671
GOTERM_MF_FAT	GO:0003714~transcription corepressor activity	4	0.549451	0.506975	HIPK1, LMCD1, MAP3K10, LOC100046825, BHLHE41	497	72	13288	1.48536	1	0.983842	99.9971
GOTERM_MF_FAT	GO:0008134~transcription factor binding	11	1.51099	0.637721	LY6G6F, NFKBID, EBF4, HIPK1, PCBD1, HAND2, LMCD1, MAP3K10, ZEB1, LOC100046825, BHLHE41, PRDM16	497	288	13288	1.02118	1	0.994278	100
GOTERM_MF_FAT	GO:0003712~transcription cofactor activity	7	0.961538	0.668074	HIPK1, PCBD1, HAND2, LMCD1, MAP3K10, LOC100046825, BHLHE41, PRDM16	497	180	13288	1.03975	1	0.996155	100
Annotation Cluster 84	Enrichment Score: 0.28965440990285923
Category	Term	Count	%	PValue	Genes	List Total	Pop Hits	Pop Total	Fold Enrichment	Bonferroni	Benjamini	FDR
GOTERM_BP_FAT	GO:0032496~response to lipopolysaccharide	3	0.412088	0.392414	IRAK3, THBD, LBP	483	38	13588	2.22099	1	0.962828	99.9807
GOTERM_BP_FAT	GO:0002237~response to molecule of bacterial origin	3	0.412088	0.52298	IRAK3, THBD, LBP	483	49	13588	1.7224	1	0.984457	99.9997
GOTERM_BP_FAT	GO:0009617~response to bacterium	6	0.824176	0.658881	IRAK3, LYZ2, THBD, PGLYRP2, GM15753, LBP, SP110	483	157	13588	1.07513	1	0.995369	100
Annotation Cluster 85	Enrichment Score: 0.28844700826352293
Category	Term	Count	%	PValue	Genes	List Total	Pop Hits	Pop Total	Fold Enrichment	Bonferroni	Benjamini	FDR
GOTERM_BP_FAT	GO:0051262~protein tetramerization	4	0.549451	0.0464059	SBF2, PCBD1, GPX3, PDSS2	483	23	13588	4.89261	1	0.593279	55.7574
GOTERM_BP_FAT	GO:0051259~protein oligomerization	5	0.686813	0.251968	SBF2, PCBD1, GPX3, TGM2, PDSS2	483	72	13588	1.95365	1	0.905774	99.3141
GOTERM_BP_FAT	GO:0006461~protein complex assembly	9	1.23626	0.558161	NLRP5, SBF2, PCBD1, GPX3, MYH11, LOC100045019, TGM2, TUBG2, PDSS2, CLEC2I	483	227	13588	1.11539	1	0.988092	99.9999
GOTERM_BP_FAT	GO:0070271~protein complex biogenesis	9	1.23626	0.558161	NLRP5, SBF2, PCBD1, GPX3, MYH11, LOC100045019, TGM2, TUBG2, PDSS2, CLEC2I	483	227	13588	1.11539	1	0.988092	99.9999
GOTERM_BP_FAT	GO:0051260~protein homooligomerization	3	0.412088	0.565595	PCBD1, GPX3, TGM2	483	53	13588	1.59241	1	0.988451	99.9999
GOTERM_BP_FAT	GO:0043623~cellular protein complex assembly	4	0.549451	0.742481	NLRP5, MYH11, LOC100045019, TUBG2, CLEC2I	483	108	13588	1.04194	1	0.998297	100
GOTERM_BP_FAT	GO:0065003~macromolecular complex assembly	9	1.23626	0.916632	NLRP5, SBF2, PCBD1, GPX3, MYH11, LOC100045019, TGM2, TUBG2, PDSS2, CLEC2I	483	338	13588	0.74909	1	0.999964	100
GOTERM_BP_FAT	GO:0043933~macromolecular complex subunit organization	9	1.23626	0.951664	NLRP5, SBF2, PCBD1, GPX3, MYH11, LOC100045019, TGM2, TUBG2, PDSS2, CLEC2I	483	367	13588	0.689898	1	0.999996	100
GOTERM_BP_FAT	GO:0034622~cellular macromolecular complex assembly	4	0.549451	0.984521	NLRP5, MYH11, LOC100045019, TUBG2, CLEC2I	483	217	13588	0.518572	1	1	100
GOTERM_BP_FAT	GO:0034621~cellular macromolecular complex subunit organization	4	0.549451	0.993112	NLRP5, MYH11, LOC100045019, TUBG2, CLEC2I	483	245	13588	0.459306	1	1	100
Annotation Cluster 86	Enrichment Score: 0.2569794719981723
Category	Term	Count	%	PValue	Genes	List Total	Pop Hits	Pop Total	Fold Enrichment	Bonferroni	Benjamini	FDR
GOTERM_CC_FAT	GO:0042612~MHC class I protein complex	3	0.412088	0.476537	MILL2, FCGRT, CD1D1, CD1D2	475	42	12504	1.8803	1	0.973142	99.9813
GOTERM_CC_FAT	GO:0042611~MHC protein complex	3	0.412088	0.591843	MILL2, FCGRT, CD1D1, CD1D2	475	52	12504	1.5187	1	0.985828	99.9993
GOTERM_BP_FAT	GO:0019882~antigen processing and presentation	4	0.549451	0.600839	MILL2, FCGRT, CD1D1, CD1D2, PSMB9	483	87	13588	1.29345	1	0.99153	100
Annotation Cluster 87	Enrichment Score: 0.2550142106386432
Category	Term	Count	%	PValue	Genes	List Total	Pop Hits	Pop Total	Fold Enrichment	Bonferroni	Benjamini	FDR
GOTERM_BP_FAT	GO:0050880~regulation of blood vessel size	3	0.412088	0.511897	KNG1, ADRA1A, GUCY1A3	483	48	13588	1.75828	1	0.983119	99.9995
GOTERM_BP_FAT	GO:0035150~regulation of tube size	3	0.412088	0.511897	KNG1, ADRA1A, GUCY1A3	483	48	13588	1.75828	1	0.983119	99.9995
GOTERM_BP_FAT	GO:0003018~vascular process in circulatory system	3	0.412088	0.533894	KNG1, ADRA1A, GUCY1A3	483	50	13588	1.68795	1	0.985156	99.9998
GOTERM_BP_FAT	GO:0003013~circulatory system process	5	0.686813	0.558325	KNG1, PON1, ADRA1A, GUCY1A3, QRFP	483	111	13588	1.26723	1	0.987971	99.9999
GOTERM_BP_FAT	GO:0008015~blood circulation	5	0.686813	0.558325	KNG1, PON1, ADRA1A, GUCY1A3, QRFP	483	111	13588	1.26723	1	0.987971	99.9999
GOTERM_BP_FAT	GO:0008217~regulation of blood pressure	3	0.412088	0.676583	ADRA1A, GUCY1A3, QRFP	483	65	13588	1.29842	1	0.99603	100
Annotation Cluster 88	Enrichment Score: 0.25222224801635296
Category	Term	Count	%	PValue	Genes	List Total	Pop Hits	Pop Total	Fold Enrichment	Bonferroni	Benjamini	FDR
GOTERM_BP_FAT	GO:0008219~cell death	20	2.74725	0.434979	IL6, LYZ2, IL2RA, ADAMTSL4, DBC1, NFKB1, GAS2, TNFRSF14, GAS1, SP110, BCL2L12, KITL, C8G, IRAK3, NAIP1-RS1, NAIP2, CSRNP3, UNC5A, SERPINA3G, HAND2, GM15753, ZC3H12A	483	507	13588	1.10976	1	0.971483	99.9944
GOTERM_BP_FAT	GO:0016265~death	20	2.74725	0.474457	IL6, LYZ2, IL2RA, ADAMTSL4, DBC1, NFKB1, GAS2, TNFRSF14, GAS1, SP110, BCL2L12, KITL, C8G, IRAK3, NAIP1-RS1, NAIP2, CSRNP3, UNC5A, SERPINA3G, HAND2, GM15753, ZC3H12A	483	519	13588	1.0841	1	0.977717	99.9984
GOTERM_BP_FAT	GO:0012501~programmed cell death	17	2.33516	0.61414	IL6, IL2RA, ADAMTSL4, NFKB1, GAS2, TNFRSF14, GAS1, SP110, BCL2L12, KITL, IRAK3, NAIP1-RS1, NAIP2, CSRNP3, UNC5A, SERPINA3G, HAND2, GM15753, ZC3H12A	483	473	13588	1.0111	1	0.992521	100
GOTERM_BP_FAT	GO:0006915~apoptosis	15	2.06044	0.772998	IL6, IL2RA, ADAMTSL4, NFKB1, GAS2, TNFRSF14, SP110, BCL2L12, IRAK3, NAIP1-RS1, NAIP2, CSRNP3, UNC5A, SERPINA3G, HAND2, GM15753, ZC3H12A	483	465	13588	0.9075	1	0.998875	100
Annotation Cluster 89	Enrichment Score: 0.2500470143773274
Category	Term	Count	%	PValue	Genes	List Total	Pop Hits	Pop Total	Fold Enrichment	Bonferroni	Benjamini	FDR
GOTERM_BP_FAT	GO:0030029~actin filament-based process	8	1.0989	0.433601	ARHGAP6, TNXB, NRAP, MYH11, PDLIM3, MYH14, DAAM2, ESPN	483	176	13588	1.27875	1	0.97137	99.9942
GOTERM_BP_FAT	GO:0030036~actin cytoskeleton organization	7	0.961538	0.533794	ARHGAP6, TNXB, NRAP, MYH11, PDLIM3, DAAM2, ESPN	483	165	13588	1.1935	1	0.985313	99.9998
GOTERM_BP_FAT	GO:0007015~actin filament organization	3	0.412088	0.595716	ARHGAP6, PDLIM3, ESPN	483	56	13588	1.5071	1	0.991062	100
GOTERM_BP_FAT	GO:0007010~cytoskeleton organization	11	1.51099	0.72495	ABLIM1, ARHGAP6, TNXB, NRAP, SVIL, MYH11, PDLIM3, LOC100048526, NEURL1A, DAAM2, ESPN, SYNPO	483	326	13588	0.949256	1	0.997746	100
Annotation Cluster 90	Enrichment Score: 0.23821308846908829
Category	Term	Count	%	PValue	Genes	List Total	Pop Hits	Pop Total	Fold Enrichment	Bonferroni	Benjamini	FDR
GOTERM_BP_FAT	GO:0021987~cerebral cortex development	3	0.412088	0.379708	EGFR, SOX2, RELN	483	37	13588	2.28101	1	0.960057	99.9724
GOTERM_BP_FAT	GO:0021543~pallium development	3	0.412088	0.565595	EGFR, SOX2, RELN	483	53	13588	1.59241	1	0.988451	99.9999
GOTERM_BP_FAT	GO:0030900~forebrain development	6	0.824176	0.711021	EGFR, GSC, TBX3, SOX2, RELN, DCLK1	483	167	13588	1.01075	1	0.997272	100
GOTERM_BP_FAT	GO:0021537~telencephalon development	3	0.412088	0.729977	EGFR, SOX2, RELN	483	72	13588	1.17219	1	0.997903	100
Annotation Cluster 91	Enrichment Score: 0.23638431269304164
Category	Term	Count	%	PValue	Genes	List Total	Pop Hits	Pop Total	Fold Enrichment	Bonferroni	Benjamini	FDR
GOTERM_BP_FAT	GO:0030203~glycosaminoglycan metabolic process	3	0.412088	0.417462	CSGALNACT1, PGLYRP2, DCN	483	40	13588	2.10994	1	0.968749	99.9906
GOTERM_BP_FAT	GO:0006022~aminoglycan metabolic process	3	0.412088	0.555202	CSGALNACT1, PGLYRP2, DCN	483	52	13588	1.62303	1	0.987802	99.9999
GOTERM_BP_FAT	GO:0005976~polysaccharide metabolic process	3	0.412088	0.842906	CSGALNACT1, PGLYRP2, DCN	483	92	13588	0.917364	1	0.999674	100
Annotation Cluster 92	Enrichment Score: 0.23400565707765347
Category	Term	Count	%	PValue	Genes	List Total	Pop Hits	Pop Total	Fold Enrichment	Bonferroni	Benjamini	FDR
GOTERM_BP_FAT	GO:0051056~regulation of small GTPase mediated signal transduction	11	1.51099	0.298602	RALGAPA2, PLEKHG1, S1PR1, PSD, PLEKHG6, RASGEF1B, ADRA1A, LOC100044232, RELN, DGKI, KITL, FGD4	483	228	13588	1.35727	1	0.931848	99.7728
GOTERM_BP_FAT	GO:0046578~regulation of Ras protein signal transduction	8	1.0989	0.462536	PLEKHG1, S1PR1, PSD, PLEKHG6, ADRA1A, DGKI, KITL, FGD4	483	181	13588	1.24343	1	0.975941	99.9976
GOTERM_MF_FAT	GO:0005085~guanyl-nucleotide exchange factor activity	7	0.961538	0.470884	PLEKHG1, RPGR, SRPX, PSD, PLEKHG6, RAB3IL1, RASGEF1B, LOC100044232, FGD4	497	147	13288	1.27316	1	0.979851	99.9916
GOTERM_BP_FAT	GO:0035023~regulation of Rho protein signal transduction	4	0.549451	0.592963	PLEKHG1, PLEKHG6, ADRA1A, FGD4	483	86	13588	1.30849	1	0.991081	100
GOTERM_MF_FAT	GO:0030695~GTPase regulator activity	14	1.92308	0.593131	RPGR, RAB3IL1, RASGEF1B, LOC100044232, DGKI, RIMS1, AU040829, RALGAPA2, ARHGAP6, ARHGAP20, PLEKHG1, SRPX, PSD, RGS3, PLEKHG6, FGD4	497	361	13288	1.03687	1	0.992947	99.9998
GOTERM_MF_FAT	GO:0005088~Ras guanyl-nucleotide exchange factor activity	4	0.549451	0.603695	PLEKHG1, PLEKHG6, RAB3IL1, FGD4	497	83	13288	1.2885	1	0.993306	99.9999
GOTERM_MF_FAT	GO:0060589~nucleoside-triphosphatase regulator activity	14	1.92308	0.617054	RPGR, RAB3IL1, RASGEF1B, LOC100044232, DGKI, RIMS1, AU040829, RALGAPA2, ARHGAP6, ARHGAP20, PLEKHG1, SRPX, PSD, RGS3, PLEKHG6, FGD4	497	367	13288	1.01992	1	0.993899	99.9999
GOTERM_MF_FAT	GO:0005089~Rho guanyl-nucleotide exchange factor activity	3	0.412088	0.748834	PLEKHG1, PLEKHG6, FGD4	497	71	13288	1.12971	1	0.998455	100
GOTERM_MF_FAT	GO:0005083~small GTPase regulator activity	7	0.961538	0.843991	ARHGAP6, PLEKHG1, PSD, PLEKHG6, RAB3IL1, RIMS1, FGD4	497	223	13288	0.83926	1	0.999584	100
GOTERM_MF_FAT	GO:0005096~GTPase activator activity	6	0.824176	0.848691	RALGAPA2, ARHGAP6, ARHGAP20, RGS3, PLEKHG6, AU040829	497	192	13288	0.835513	1	0.999613	100
Annotation Cluster 93	Enrichment Score: 0.22685152656833457
Category	Term	Count	%	PValue	Genes	List Total	Pop Hits	Pop Total	Fold Enrichment	Bonferroni	Benjamini	FDR
GOTERM_BP_FAT	GO:0016049~cell growth	3	0.412088	0.379708	ADRA1A, DCX, DCLK1	483	37	13588	2.28101	1	0.960057	99.9724
GOTERM_BP_FAT	GO:0040007~growth	8	1.0989	0.530355	EREG, ADRA1A, FOXO3, GAS1, BMPR1B, DCX, DCLK1, BMP6	483	193	13588	1.16611	1	0.984883	99.9998
GOTERM_BP_FAT	GO:0008361~regulation of cell size	4	0.549451	0.742481	TRO, ADRA1A, DCX, DCLK1	483	108	13588	1.04194	1	0.998297	100
GOTERM_BP_FAT	GO:0032535~regulation of cellular component size	5	0.686813	0.827736	TRO, ADRA1A, DCX, DCLK1, CLEC2I	483	161	13588	0.87368	1	0.999575	100
Annotation Cluster 94	Enrichment Score: 0.2207493248795186
Category	Term	Count	%	PValue	Genes	List Total	Pop Hits	Pop Total	Fold Enrichment	Bonferroni	Benjamini	FDR
GOTERM_BP_FAT	GO:0006793~phosphorus metabolic process	33	4.53297	0.441469	MAPKAPK3, ACP5, ABI2, GPAT2, GM6148, IRAK3, STK32A, SH2D1B1, TDGF1, PPAP2A, SIK1, IP6K1, CAMK2A, LOC100047300, DCLK1, FGD4, PTPRB, PTPN7, EGFR, ALPK1, PTPRZ1, MYO3B, WNK3, LOC100046825, HGF, HIPK1, SBF2, DUSP27, DYRK1B, PRKAR1B, MAP3K10, PDGFRB, RELN, BMPR1B, IGFBP3, MYLK, LOC100047004	483	866	13588	1.07202	1	0.972542	99.9954
GOTERM_BP_FAT	GO:0006796~phosphate metabolic process	33	4.53297	0.441469	MAPKAPK3, ACP5, ABI2, GPAT2, GM6148, IRAK3, STK32A, SH2D1B1, TDGF1, PPAP2A, SIK1, IP6K1, CAMK2A, LOC100047300, DCLK1, FGD4, PTPRB, PTPN7, EGFR, ALPK1, PTPRZ1, MYO3B, WNK3, LOC100046825, HGF, HIPK1, SBF2, DUSP27, DYRK1B, PRKAR1B, MAP3K10, PDGFRB, RELN, BMPR1B, IGFBP3, MYLK, LOC100047004	483	866	13588	1.07202	1	0.972542	99.9954
GOTERM_BP_FAT	GO:0006468~protein amino acid phosphorylation	24	3.2967	0.508203	MAPKAPK3, ABI2, GM6148, IRAK3, STK32A, SH2D1B1, TDGF1, SIK1, CAMK2A, LOC100047300, DCLK1, FGD4, EGFR, ALPK1, MYO3B, WNK3, HGF, LOC100046825, HIPK1, PRKAR1B, DYRK1B, MAP3K10, PDGFRB, RELN, BMPR1B, IGFBP3, MYLK, LOC100047004	483	640	13588	1.05497	1	0.983192	99.9995
GOTERM_BP_FAT	GO:0016310~phosphorylation	25	3.43407	0.649463	MAPKAPK3, ABI2, GM6148, IRAK3, STK32A, SH2D1B1, TDGF1, IP6K1, SIK1, CAMK2A, LOC100047300, DCLK1, FGD4, EGFR, ALPK1, MYO3B, WNK3, HGF, LOC100046825, HIPK1, PRKAR1B, DYRK1B, MAP3K10, PDGFRB, RELN, BMPR1B, IGFBP3, MYLK, LOC100047004	483	718	13588	0.979544	1	0.994971	100
GOTERM_MF_FAT	GO:0004674~protein serine/threonine kinase activity	14	1.92308	0.796554	ALPK1, MYO3B, MAPKAPK3, WNK3, LOC100046825, IRAK3, STK32A, HIPK1, DYRK1B, MAP3K10, BMPR1B, SIK1, CAMK2A, DCLK1, MYLK, LOC100047004	497	421	13288	0.889097	1	0.999105	100
GOTERM_MF_FAT	GO:0004672~protein kinase activity	17	2.33516	0.924481	EGFR, ALPK1, MYO3B, MAPKAPK3, WNK3, LOC100046825, IRAK3, STK32A, HIPK1, DYRK1B, MAP3K10, PDGFRB, RELN, BMPR1B, SIK1, CAMK2A, MYLK, DCLK1, LOC100047004	497	583	13288	0.779621	1	0.999944	100
Annotation Cluster 95	Enrichment Score: 0.22067709500594362
Category	Term	Count	%	PValue	Genes	List Total	Pop Hits	Pop Total	Fold Enrichment	Bonferroni	Benjamini	FDR
GOTERM_CC_FAT	GO:0005913~cell-cell adherens junction	3	0.412088	0.329635	PGM5, NRAP, ABI2	475	31	12504	2.5475	1	0.929399	99.5021
GOTERM_CC_FAT	GO:0016323~basolateral plasma membrane	6	0.824176	0.623278	EGFR, LIMS2, BEST1, PGM5, NRAP, NOTCH4, LOC100046789	475	141	12504	1.12018	1	0.984278	99.9998
GOTERM_CC_FAT	GO:0070161~anchoring junction	5	0.686813	0.690827	LIMS2, PGM5, NRAP, ABI2, CDSN	475	123	12504	1.07009	1	0.990405	100
GOTERM_CC_FAT	GO:0030055~cell-substrate junction	3	0.412088	0.719833	LIMS2, PGM5, NRAP	475	66	12504	1.19656	1	0.993039	100
GOTERM_CC_FAT	GO:0005912~adherens junction	4	0.549451	0.771434	LIMS2, PGM5, NRAP, ABI2	475	106	12504	0.993366	1	0.995759	100
Annotation Cluster 96	Enrichment Score: 0.1990225493146366
Category	Term	Count	%	PValue	Genes	List Total	Pop Hits	Pop Total	Fold Enrichment	Bonferroni	Benjamini	FDR
GOTERM_BP_FAT	GO:0016311~dephosphorylation	7	0.961538	0.384276	PTPRB, PTPN7, DUSP27, SBF2, PTPRZ1, ACP5, PPAP2A	483	141	13588	1.39665	1	0.960714	99.9757
GOTERM_BP_FAT	GO:0006470~protein amino acid dephosphorylation	5	0.686813	0.579535	PTPRB, PTPN7, DUSP27, PTPRZ1, PPAP2A	483	114	13588	1.23388	1	0.989805	100
GOTERM_MF_FAT	GO:0016791~phosphatase activity	9	1.23626	0.668672	PTPRB, PTPN7, DUSP27, SBF2, PTPRZ1, PON1, ACP5, PPAP2A, ACPP	497	238	13288	1.01104	1	0.996007	100
GOTERM_MF_FAT	GO:0004725~protein tyrosine phosphatase activity	4	0.549451	0.732827	PTPRB, PTPN7, DUSP27, PTPRZ1	497	101	13288	1.05887	1	0.998131	100
GOTERM_MF_FAT	GO:0004721~phosphoprotein phosphatase activity	4	0.549451	0.926722	PTPRB, PTPN7, DUSP27, PTPRZ1	497	152	13288	0.70359	1	0.999947	100
Annotation Cluster 97	Enrichment Score: 0.16852231934817902
Category	Term	Count	%	PValue	Genes	List Total	Pop Hits	Pop Total	Fold Enrichment	Bonferroni	Benjamini	FDR
GOTERM_BP_FAT	GO:0050769~positive regulation of neurogenesis	3	0.412088	0.429789	SERPINF1, SOX2, ROBO2	483	41	13588	2.05848	1	0.971135	99.9935
GOTERM_BP_FAT	GO:0010720~positive regulation of cell development	3	0.412088	0.500645	SERPINF1, SOX2, ROBO2	483	47	13588	1.79569	1	0.982076	99.9993
GOTERM_BP_FAT	GO:0060284~regulation of cell development	6	0.824176	0.669773	TBX3, SERPINF1, SIX1, SOX2, ROBO2, IGFBP3	483	159	13588	1.0616	1	0.995894	100
GOTERM_BP_FAT	GO:0050767~regulation of neurogenesis	4	0.549451	0.852106	SERPINF1, SIX1, SOX2, ROBO2	483	132	13588	0.8525	1	0.999739	100
GOTERM_BP_FAT	GO:0045664~regulation of neuron differentiation	3	0.412088	0.881568	SIX1, SOX2, ROBO2	483	102	13588	0.827427	1	0.999881	100
GOTERM_BP_FAT	GO:0051960~regulation of nervous system development	4	0.549451	0.900334	SERPINF1, SIX1, SOX2, ROBO2	483	148	13588	0.760338	1	0.999932	100
Annotation Cluster 98	Enrichment Score: 0.1628193207564886
Category	Term	Count	%	PValue	Genes	List Total	Pop Hits	Pop Total	Fold Enrichment	Bonferroni	Benjamini	FDR
GOTERM_MF_FAT	GO:0015078~hydrogen ion transmembrane transporter activity	4	0.549451	0.595435	GM3386, LOC100048613, COX6A2, COX7C, ATP6V1G2, ATP12A, LOC100047065	497	82	13288	1.30422	1	0.992844	99.9998
GOTERM_MF_FAT	GO:0015077~monovalent inorganic cation transmembrane transporter activity	4	0.549451	0.635604	GM3386, LOC100048613, COX6A2, COX7C, ATP6V1G2, ATP12A, LOC100047065	497	87	13288	1.22926	1	0.994361	100
GOTERM_MF_FAT	GO:0022890~inorganic cation transmembrane transporter activity	4	0.549451	0.858066	GM3386, LOC100048613, COX6A2, COX7C, ATP6V1G2, ATP12A, LOC100047065	497	127	13288	0.842092	1	0.999686	100
Annotation Cluster 99	Enrichment Score: 0.15252557622909751
Category	Term	Count	%	PValue	Genes	List Total	Pop Hits	Pop Total	Fold Enrichment	Bonferroni	Benjamini	FDR
GOTERM_MF_FAT	GO:0020037~heme binding	6	0.824176	0.628103	LOC100044263, HBB-BH0, HBB-BH1, PTGIS, CYP1B1, GUCY1B3, 4833423E24RIK, CYP2B10	497	144	13288	1.11402	1	0.994273	100
GOTERM_MF_FAT	GO:0046906~tetrapyrrole binding	6	0.824176	0.669397	LOC100044263, HBB-BH0, HBB-BH1, PTGIS, CYP1B1, GUCY1B3, 4833423E24RIK, CYP2B10	497	151	13288	1.06237	1	0.995864	100
GOTERM_MF_FAT	GO:0005506~iron ion binding	11	1.51099	0.829295	XDH, LOC100044263, HBB-BH0, HBB-BH1, PTGIS, CYP1B1, LEPREL2, ACP5, HEPH, GUCY1B3, 4833423E24RIK, DPYD, CYP2B10	497	343	13288	0.857436	1	0.99951	100
Annotation Cluster 100	Enrichment Score: 0.14623207359450843
Category	Term	Count	%	PValue	Genes	List Total	Pop Hits	Pop Total	Fold Enrichment	Bonferroni	Benjamini	FDR
GOTERM_BP_FAT	GO:0032956~regulation of actin cytoskeleton organization	3	0.412088	0.633404	S1PR1, CLEC2I, SYNPO	483	60	13588	1.40663	1	0.993938	100
GOTERM_BP_FAT	GO:0032970~regulation of actin filament-based process	3	0.412088	0.642386	S1PR1, CLEC2I, SYNPO	483	61	13588	1.38357	1	0.994584	100
GOTERM_BP_FAT	GO:0051493~regulation of cytoskeleton organization	4	0.549451	0.687354	S1PR1, CLEC2I, ESPN, SYNPO	483	99	13588	1.13667	1	0.996443	100
GOTERM_BP_FAT	GO:0033043~regulation of organelle organization	5	0.686813	0.800753	S1PR1, EREG, CLEC2I, ESPN, SYNPO	483	154	13588	0.913393	1	0.999268	100
GOTERM_BP_FAT	GO:0044087~regulation of cellular component biogenesis	3	0.412088	0.829246	S1PR1, CLEC2I, SYNPO	483	89	13588	0.948287	1	0.999577	100
Annotation Cluster 101	Enrichment Score: 0.13086233537223224
Category	Term	Count	%	PValue	Genes	List Total	Pop Hits	Pop Total	Fold Enrichment	Bonferroni	Benjamini	FDR
GOTERM_CC_FAT	GO:0016023~cytoplasmic membrane-bounded vesicle	16	2.1978	0.609384	EGFR, SELP, YWHAZ, GRIP1, 4930579C15RIK, SERHL, ATP6V1G2, AMPH, PCSK1, GM4202, SLC17A6, RAB37, SERPINF1, SYN3, MYH11, PCSK5, EHD3	475	414	12504	1.01736	1	0.986715	99.9996
GOTERM_CC_FAT	GO:0031988~membrane-bounded vesicle	16	2.1978	0.631704	EGFR, SELP, YWHAZ, GRIP1, 4930579C15RIK, SERHL, ATP6V1G2, AMPH, PCSK1, GM4202, SLC17A6, RAB37, SERPINF1, SYN3, MYH11, PCSK5, EHD3	475	420	12504	1.00283	1	0.983849	99.9998
GOTERM_CC_FAT	GO:0031410~cytoplasmic vesicle	16	2.1978	0.872989	EGFR, SELP, YWHAZ, GRIP1, 4930579C15RIK, SERHL, ATP6V1G2, AMPH, PCSK1, GM4202, SLC17A6, RAB37, SERPINF1, SYN3, MYH11, PCSK5, EHD3	475	508	12504	0.829109	1	0.99865	100
GOTERM_CC_FAT	GO:0031982~vesicle	16	2.1978	0.891534	EGFR, SELP, YWHAZ, GRIP1, 4930579C15RIK, SERHL, ATP6V1G2, AMPH, PCSK1, GM4202, SLC17A6, RAB37, SERPINF1, SYN3, MYH11, PCSK5, EHD3	475	519	12504	0.811536	1	0.998811	100
Annotation Cluster 102	Enrichment Score: 0.11268032563842317
Category	Term	Count	%	PValue	Genes	List Total	Pop Hits	Pop Total	Fold Enrichment	Bonferroni	Benjamini	FDR
GOTERM_BP_FAT	GO:0048534~hemopoietic or lymphoid organ development	10	1.37363	0.669901	BARX1, HOXA3, ID2, SIX1, CXCL15, HEPH, NFKB1, IL15, CACNB4, CD1D1, CD1D2	483	281	13588	1.00116	1	0.995845	100
GOTERM_BP_FAT	GO:0002520~immune system development	10	1.37363	0.724258	BARX1, HOXA3, ID2, SIX1, CXCL15, HEPH, NFKB1, IL15, CACNB4, CD1D1, CD1D2	483	295	13588	0.953644	1	0.997752	100
GOTERM_BP_FAT	GO:0030097~hemopoiesis	6	0.824176	0.946357	ID2, CXCL15, HEPH, IL15, CACNB4, CD1D1, CD1D2	483	251	13588	0.67249	1	0.999993	100
Annotation Cluster 103	Enrichment Score: 0.10542035820598654
Category	Term	Count	%	PValue	Genes	List Total	Pop Hits	Pop Total	Fold Enrichment	Bonferroni	Benjamini	FDR
GOTERM_BP_FAT	GO:0050877~neurological system process	64	8.79121	0.334585	LOC100046291, OLFR518, GABRB3, OLFR411, LOC100044349, GRIN3A, OLFR1420, OLFR67, SRPX, S1PR1, SLC1A3, LOC639211, OLFR1055, DLG2, OLFR26, GM15117, RPGR, EGR2, NRXN3, LOC100041871, MYO3B, NRXN1, CACNG2, OLFR1309, OLFR1288, OLFR75-PS1, GPR98, OLFR620, GNAL, LHFPL5, LOC100044155, PMP22, OLFR1106, OLFR355, RBP4, OLFR272, GPRC5C, OLFR177, SOX2, DRD4, OLFR171, OLFR1443, ABI2, OLFR133, OLFR134, CACNB4, OL…	483	1681	13588	1.07108	1	0.945882	99.908
GOTERM_BP_FAT	GO:0050890~cognition	49	6.73077	0.769189	LOC100046291, OLFR518, OLFR411, LOC100044349, OLFR1420, OLFR67, SRPX, SLC1A3, LOC639211, OLFR1055, OLFR26, DLG2, GM15117, EGR2, RPGR, MYO3B, OLFR1309, OLFR1288, OLFR75-PS1, GPR98, OLFR620, GNAL, LHFPL5, LOC100044155, OLFR1106, OLFR355, RBP4, OLFR272, GPRC5C, OLFR177, SOX2, OLFR171, ABI2, OLFR1443, OLFR133, OLFR134, OLFR920, OLFR176, ESPN, AMPH, OLFR1509, OLFR380, OLFR722, OLFR866, OLFR1511, PARK2…	483	1480	13588	0.931414	1	0.998842	100
GOTERM_BP_FAT	GO:0007186~G-protein coupled receptor protein signaling pathway	61	8.37912	0.829129	LOC100046291, ADCY2, GABRB3, VMN2R-PS44, OLFR411, VMN2R-PS46, LOC100044349, VMN2R-PS42, VMN2R29, OLFR67, S1PR3, S1PR1, QRFP, LOC640688, OLFR1055, VMN2R30, VMN2R31, LOC100041871, VMN2R32, VMN2R33, GM3607, VMN2R34, VMN2R35, VMN2R36, VMN2R37, VMN2R38, OLFR75-PS1, OLFR620, LOC100044155, OLFR355, GM3991, VMN2R43, VMN2R44, VMN2R41, OLFR177, OLFR272, VMN2R42, VMN2R40, DRD4, OLFR171, VMN2R49, CACNB4, OLF…	483	1877	13588	0.914269	1	0.999583	100
[truncated: 141 more rows]
